# Supplementary material for: An integrated method for the leakage fault mode diagnosis and life prediction of the reactor coolant pump
Source: PLoS One. 2024 Jun 28;19(6):e0304652. doi: 10.1371/journal.pone.0304652 (PMC11213310; doi:10.1371/journal.pone.0304652)
Supplement: S1 File — (XLSX) [file pone.0304652.s001.xlsx]

## Sheet: Sheet1
Tin（℃）	Tout（℃）	Qin（l/h)	Qout(l/h)
16.4555	19.5846	703.03	226.865
15.7642	19.3175	696.509	223.639
16.5512	19.5525	689.988	226.88
16.6736	19.4636	683.466	227.63
16.4291	19.3555	676.945	227.694
15.832	18.9862	724.884	212.096
16.4771	19.3375	709.322	213.844
16.5749	19.5628	707.222	233.202
16.6344	19.6309	707.922	225.986
16.8791	19.406	708.623	225.966
16.5962	19.5201	709.323	221.291
17.0689	19.8959	710.023	215.562
17.2522	19.7586	697.505	219.148
16.7922	19.7749	685.156	219.703
16.696	20.1743	716.717	225.637
17.0713	20.3871	833.831	221.095
19.6557	21.9938	744.605	233.421
19.8242	22.2304	737.976	234.967
19.2974	21.5826	751.975	239.182
18.9992	21.2821	762.383	252.989
18.5877	20.9952	755.376	255.271
18.1874	20.7108	763.523	249.153
18.2572	20.9791	749.451	235.248
18.3474	21.1613	765.724	240.244
18.7099	21.0083	750.99	238.883
18.5801	20.8109	750.102	240.137
18.3066	20.7548	741.221	240.923
18.1703	20.8663	732.341	235.652
18.2902	20.7823	723.46	238.045
18.7286	21.0916	748.857	235.945
18.5132	21.2057	745.467	234.359
18.8004	21.0765	749.159	233.649
18.7322	20.9472	753.857	231.136
18.5539	20.8179	745.197	231.121
18.4161	20.9798	758.397	231.596
18.4964	20.9669	760.32	232.143
18.5493	21.2888	774.194	235.15
18.6136	21.2439	769.137	234.556
18.805	21.1991	770.009	235.121
18.6373	21.1542	771.72	237.587
18.5051	21.1196	775.439	238.797
18.724	21.1606	766.099	240.11
18.274	20.939	753.532	233.669
18.431	20.8162	775.614	230.52
18.3937	20.7472	767.177	230.644
18.6113	20.6803	756.28	230.766
18.0866	20.5856	754.742	224.966
18.4378	21.0662	764.218	232.879
18.5116	21.0054	764.169	235.591
18.4533	20.8837	763.759	235.162
18.4687	20.762	763.841	230.905
18.3021	20.6403	770.961	229.868
18.5792	20.8809	760.85	234.031
18.8616	21.1775	771.454	234.206
18.4272	20.9573	768.57	235.859
18.5515	21.1194	762.128	237.488
18.621	21.0315	754.053	238.429
18.5321	20.8687	764.804	236.535
18.4715	20.8908	764.255	233.215
18.7137	21.1287	763.447	234.605
18.3986	20.8366	755.383	234.878
18.1793	20.447	741.41	235.522
18.5534	21.0022	755.918	234.344
18.6352	21.204	761.584	233.175
18.4785	21.2306	762.692	236.132
18.4331	21.2571	768.639	235.698
18.4525	21.0145	757.894	236.945
18.4445	21.0981	754.877	237.755
18.6041	20.9509	753.468	236.481
18.6213	21.0408	765.707	236.3
18.5782	21.1621	773.364	234.781
18.5352	21.1799	772.244	235.338
18.7043	21.186	767.586	236.782
18.4337	20.8335	772.661	237.988
18.5472	20.9225	759.857	242.898
18.1281	20.5025	765.073	232.084
18.5316	21.125	752.538	234.019
18.7576	21.168	749.186	235.184
18.3753	20.9256	771.647	234.12
18.6741	21.0774	779.881	235.142
18.8282	20.9294	788.115	237.452
18.0451	20.466	795.654	235.222
18.1112	20.4654	700.57	224.626
18.6082	21.254	703.856	240.011
18.3247	21.3058	698.717	234.15
17.4142	21.0502	716.229	234.482
18.4037	21.187	733.742	236.751
18.4281	21.207	751.254	238.77
18.5856	21.2052	758.374	241.399
18.5336	21.0242	741.849	243.043
18.7211	21.1083	747.117	247.869
18.4018	20.838	747.117	243.026
18.571	21.1643	747.117	241.366
18.5747	20.9434	747.117	239.112
18.3529	20.8811	747.117	239.768
18.6268	21.0311	747.117	241.936
18.6915	21.2478	745.392	239.181
17.9882	20.5756	736.446	243.796
18.3222	20.936	746.233	240.599
18.3759	21.1919	758.251	234.129
18.157	20.6342	760.508	228.922
18.4026	21.1719	744.382	239.498
18.5283	21.0653	745.403	236.803
18.3952	20.9793	754.744	237.678
18.2304	20.9451	764.757	237.833
18.0699	20.9266	748.956	239.012
18.3143	20.9301	762.256	236.171
18.4191	21.0057	746.535	236.196
18.2052	21.0546	736.425	235.215
18.2523	21.0324	753.665	234.57
18.8738	21.3639	762.908	233.945
18.3779	21.167	752.212	234.517
17.9913	21.0399	754.959	236.451
18.0135	20.558	749.711	231.208
18.7088	21.2387	739.268	239.438
18.7981	21.1054	739.027	240.749
18.9433	21.4183	739.664	237.071
18.8309	21.3299	751.761	235.732
18.606	21.1224	761.048	233.249
18.521	21.028	770.336	235.095
17.7966	20.6973	766.519	236.937
17.9337	20.4576	751.51	231.996
18.8278	21.3746	739.477	231.861
18.5057	21.1828	738.267	235.597
18.2734	21.0504	742.222	240.373
18.4769	21.1743	743.358	236.976
18.3462	20.9163	731.644	236.839
18.3724	21.0321	721.289	228.535
18.8498	21.3148	729.349	233.628
18.4971	21.0861	741.981	233.175
18.3668	21.0775	738.227	233.313
18.5642	20.8783	733.626	238.069
18.3962	20.8375	738.056	234.909
17.759	20.3489	740.877	233.442
18.6727	21.2773	739.795	232.674
18.6905	21.319	750.187	233.504
18.3944	21.0897	743.034	229.646
18.3574	20.9217	743.034	232.506
17.8103	20.4143	755.73	229.838
18.4731	21.2469	746.422	230.5
17.8138	20.3855	749.977	230.933
18.5571	21.0378	739.734	231.179
18.7459	21.4432	738.117	232.693
18.6191	21.2911	735.127	228.937
18.4237	21.1337	733.556	231.503
18.558	21.3556	735.008	236.65
18.6426	21.2145	755.508	231.109
18.4261	21.0212	788.62	232.465
18.5505	20.9439	801.899	238.895
18.3948	21.0591	777.57	239.001
18.5003	21.3803	737.877	236.881
18.799	21.4703	741.315	239.173
18.6095	21.3018	742.354	240.698
18.794	21.5028	740.993	244.607
18.8181	21.4849	739.632	245.851
18.8422	21.467	738.271	245.827
18.8663	21.449	736.91	243.797
18.8904	21.4216	735.55	245.579
18.8203	21.3131	740.522	247.024
18.6559	21.1535	751.828	243.812
18.4916	20.9939	763.133	250.46
18.4746	21.1453	753.914	253.687
18.4176	21.0455	758.26	257.412
18.5048	21.3524	741.684	256.535
18.6758	21.2796	748.332	255.21
18.3772	20.9766	758.398	256.297
18.5493	21.1705	751.715	254.486
18.7468	21.4337	753.027	255.01
18.9285	21.4337	761.01	256.891
18.9414	21.4337	751.735	253.667
18.8431	21.3652	743.041	252.758
18.6427	21.2283	756.323	251.952
18.6724	21.0913	751.777	252.43
18.3577	20.9782	767.133	253.241
18.6568	21.2715	743.917	253.035
18.438	21.1454	743.034	253.535
18.5365	21.2978	743.715	250.748
18.1054	21.2708	745.076	251.576
18.6348	21.2439	746.437	252.524
18.582	21.217	747.797	258.068
18.6409	21.1985	749.158	258.922
18.8426	21.2422	750.519	258.981
18.4824	21.1228	737.319	253.227
17.9078	20.8081	755.385	252.078
18.299	21.0967	749.516	253.126
18.5007	21.2284	752.102	255.745
18.5519	21.1962	758.041	257.847
18.6163	21.164	751.143	260.186
18.4038	20.9737	744.67	258.347
18.1783	20.8403	744.587	256.378
18.5998	21.0511	737.241	253.393
18.467	20.9117	740.374	257.507
18.6424	20.7723	758.991	260.632
18.6047	20.8695	739.725	257.864
18.6228	21.2522	743.234	258.704
18.9121	21.1341	755.846	258.14
19.0297	21.016	747.159	256.638
18.647	20.8979	762.675	258.245
18.4127	20.8596	755.247	257.505
18.5213	21.2615	739.176	259.669
18.7722	21.3157	744.862	258.205
18.4037	21.0722	745.561	256.526
18.6893	21.3622	750.712	260.272
18.5462	21.1404	731.415	261.649
18.2857	21.0482	736.49	260.278
18.5909	21.2142	748.574	262.429
18.5989	21.4088	736.795	262.474
18.2382	21.0781	737.956	262.142
18.534	21.2655	744.738	260.731
18.8312	21.4654	744.525	260.72
18.7476	21.3174	745.562	256.699
18.5222	21.1224	746.599	259.272
18.5623	21.1958	750.316	258.243
18.2548	21.0467	756.715	256.993
18.5272	20.8975	763.114	257.349
18.4352	20.9643	769.513	254.416
18.9165	21.3302	775.912	253.512
18.9344	21.3992	741.639	253.099
18.6578	21.2402	750.047	254.562
18.0755	20.65	742.349	258.589
18.7919	21.2152	742.594	260.835
18.3456	20.9057	736.839	266.436
18.4323	21.0518	746.162	264.404
18.2599	20.987	747.989	261.66
18.3639	21.1397	738.708	261.284
18.189	20.9505	743.106	263.979
18.2565	21.1465	747.325	262.238
18.3188	20.9665	752.551	259.786
18.4809	21.0533	754.935	257.584
18.6044	21.1736	754.089	262.634
18.6466	21.1161	753.394	260.384
18.3756	20.7891	761.317	262.4
18.5303	21.1743	749.875	262.904
18.7109	21.3929	728.611	264.407
18.9506	21.3929	732.441	263.231
18.9243	21.4287	744.955	261.157
18.4247	21.1501	740.518	263.219
18.3035	20.9108	734.763	265.662
18.4084	21.0562	744.777	270.096
18.6484	21.1632	752.445	268.855
18.6179	21.0269	752.734	265.084
18.1873	20.8566	749.105	271.258
18.521	20.9733	750.009	270.727
18.3117	20.9687	744.923	271.876
18.3972	21.1292	740.491	274.696
18.4582	20.9892	750.533	273.944
18.5763	21.1152	763.167	273.799
18.7858	21.3374	762.626	273.464
18.6348	21.1394	750.22	274.738
17.9226	20.4562	739.607	273.498
18.2591	20.8096	777.651	268.876
18.7006	21.0106	807.881	248.696
18.3188	20.794	809.318	257.712
18.6661	21.0949	753.232	259.039
18.3242	21.0826	752.388	262.657
18.2898	21.1192	763.409	262.077
18.5786	21.1913	749.573	260.536
18.3607	20.9502	747.15	262.531
18.0792	20.7259	745.36	263.126
18.6968	21.1146	765.673	257.659
18.7754	21.3199	737.302	260.15
18.0688	20.6875	740.177	268.051
18.4227	20.9493	741.299	260.998
18.4163	20.9748	739.461	260.145
18.3663	21.0303	746.224	264.521
18.8627	21.3935	752.366	258.904
18.3988	21.1308	756.194	269.29
18.3364	21.1913	754.538	260.048
18.4765	21.2752	746.433	263.326
18.8083	21.0417	753.783	261.718
18.5746	21.2226	751.839	266.309
18.7339	21.215	744.377	270.778
18.7271	21.3071	741.443	277.151
18.5763	21.1358	734.215	284.983
18.8542	21.533	738.059	283.588
18.7653	21.3412	740.709	283.153
18.4247	21.1993	740.785	283.825
18.7232	21.3561	752.824	294.422
18.4793	21.2634	752.583	294.903
18.3766	21.0826	763.516	302.699
18.7113	21.3205	774.275	309.278
18.5125	21.1642	737.746	308.261
18.825	21.3845	743.468	300.139
18.6511	21.2319	739.042	320.218
18.4201	21.2898	744.313	319.349
18.5802	21.1784	755.036	325.139
18.509	21.3467	765.76	331.061
18.569	21.5147	734.428	332.229
18.0709	20.7198	744.613	311.641
17.0795	19.8888	746.282	280.391
17.2612	19.8086	736.094	270.513
16.855	19.4117	723.786	274.862
17.142	19.7597	748.685	263.514
16.9898	19.7598	735.707	265.36
16.9516	19.7766	736.497	269.138
17.3084	19.8471	752.383	272.283
16.9598	19.7704	741.846	272.225
16.8996	19.6404	741.988	275.273
16.7982	19.5043	754.258	277.091
16.7062	19.3817	746.305	276.998
16.8843	19.6866	740.173	276.693
17.1568	19.7889	747.365	270.784
16.705	19.6251	741.849	270.443
16.6053	19.5882	736.667	269.149
16.6194	19.4319	740.029	272.276
16.6861	19.3011	743.607	271.319
16.8397	19.5008	751.52	272.313
17.2787	19.8331	756.255	265.178
16.9887	19.7496	751.629	269.185
16.8984	19.7332	758.223	271.293
16.8933	19.571	754.125	272.178
16.7873	19.6919	754.209	272.743
17.6092	20.2625	759.703	287.676
17.6195	20.158	754.768	286.66
17.6746	20.2664	746.953	283.06
17.6919	20.0959	764.46	276.4
17.4864	19.9687	788.275	272.581
17.6222	20.3722	765.703	272.111
17.7069	20.3722	747.117	275.342
17.8373	20.3722	747.117	275.062
17.6541	20.4986	751.2	276.048
17.7833	20.507	751.2	274.642
17.8237	20.516	751.2	274.202
17.8403	20.5249	751.2	272.945
17.8569	20.5334	751.2	274.621
17.8735	20.5355	751.2	272.598
17.7245	20.4627	760.773	271.323
17.4099	20.3171	779.919	268.534
17.0953	20.1716	799.065	268.324
17.0379	20.1096	791.483	269.483
17.507	20.1334	745.203	279.333
17.5812	20.5558	740.22	281.167
17.3208	20.3054	750.698	278.187
17.577	20.3564	747.117	283.529
17.6143	20.5763	747.117	285.586
17.7414	20.5763	747.117	283.616
17.6626	20.4303	746.465	281.403
17.4411	20.2951	734.309	283.08
17.5454	20.5355	743.605	282.1
17.7993	20.5355	736.581	281.675
17.81	20.5355	729.557	277.851
17.7257	20.5355	722.534	274.411
17.4592	20.5384	725.982	273.569
17.5838	20.5623	742.212	278.947
17.5116	20.3636	753.577	280.538
17.4207	20.3124	754.531	285.249
17.3112	20.2065	750.744	281.184
17.3369	20.0553	744.408	282.224
17.761	20.3135	740.668	292.659
17.8343	20.6097	743.606	288.879
17.5023	20.3223	749.199	287.736
17.2549	20.0442	760.567	276.892
17.2837	20.398	750.485	274.79
17.1641	20.2859	758.101	269.805
17.4903	20.2708	741.873	271.692
17.7247	20.6578	741.376	267.694
16.9509	19.7685	754.428	269.418
17.4569	20.2948	769.21	271.734
17.3227	20.4232	741.046	267.253
17.3187	20.2485	732.268	265.154
17.6229	20.4002	723.49	268.944
17.8725	20.658	729.404	267.094
17.0977	20.0524	739.279	265.785
17.4622	20.2155	735.632	265.371
17.0659	19.863	746.743	268.804
17.6575	20.5147	756.727	261.435
17.5639	20.6034	750.869	267.705
17.7104	20.5582	758.001	272.33
17.7402	20.549	745.544	277.507
17.7019	20.5759	744.95	284.207
17.5884	20.6028	746.339	286.844
17.571	20.6297	747.728	291.225
17.5932	20.6454	749.116	294.657
17.8985	20.5778	750.505	292.867
17.8933	20.5355	740.767	295.429
17.6899	20.6013	749.656	293.832
17.8122	20.6137	753.401	294.481
17.6891	20.6036	755.142	275.333
17.8553	20.5927	725.84	262.229
17.8793	20.5818	726.738	269.013
17.8756	20.5763	740.365	267.933
17.6997	20.5763	743.126	268.787
17.6795	20.5763	743.728	270.677
17.841	20.5763	741.873	267.076
17.6993	20.6315	749.122	272.959
17.6151	20.5991	757.272	274.296
17.7641	20.5763	739.828	275.368
17.7182	20.6057	745.453	275.488
17.7565	20.4469	737.913	272.865
17.6828	20.3996	738.804	277.094
17.6092	20.6708	743.887	279.079
17.9177	20.635	751.978	277.98
17.7597	20.4606	744.641	284.649
17.7374	20.4583	739.612	281.968
17.5966	20.2963	744.206	278.216
17.4679	20.2117	752.103	284.926
17.7016	20.3857	753.82	293.975
17.9598	20.5693	750.608	298.105
17.7467	20.5445	750.722	301.367
17.6797	20.5624	753.225	301.57
17.4825	20.5804	740.64	299.251
17.6863	20.5983	745.852	300.412
17.769	20.4999	734.195	306.897
17.7687	20.5341	732.884	306.018
17.4352	20.4673	762.985	308.556
17.845	20.4942	740.999	314.528
17.7265	20.5211	724.75	307.237
17.5727	20.5481	736.521	300.421
17.4844	20.4848	752.726	300.87
17.8296	20.5311	754.43	308.861
17.4731	20.4339	740.261	310.122
17.6585	20.3124	749.495	322.035
17.5402	20.1909	775.156	329.575
17.8269	20.0694	771.819	333.108
17.6403	20.2168	751.183	324.962
17.6696	20.2142	753.918	336.582
17.7411	20.2902	731.032	345.819
17.4119	20.1931	724.499	344.071
17.8481	20.2096	764.045	334.5
17.6961	19.9055	887.274	298.622
17.8183	19.9639	896.796	304.242
17.8334	19.9639	880.946	302.39
17.8365	19.9806	882.017	304.335
17.7671	20.055	833.872	300.937
17.6743	20.1178	793.657	309.143
17.5815	20.1806	782.234	307.636
17.5823	20.2434	802.278	313.665
17.8477	20.2733	804.866	309.816
17.793	20.1375	800.81	303.754
17.5422	19.8758	806.851	306.112
17.5641	19.9814	803.562	305.983
17.4802	19.955	798.805	306.448
17.1656	19.8119	793.176	305.256
17.6315	20.1115	803.565	304.899
17.6777	20.0048	790.361	309.606
17.6777	20.0048	794.382	303.403
17.6777	20.0048	861.619	300.771
17.4869	19.6638	854.144	293.987
17.2235	19.6651	853.412	278.207
17.742	19.8835	865.452	281.717
17.6469	19.9231	852.517	280.884
17.5132	19.9231	858.182	284.809
17.7185	19.9231	858.902	280.63
17.7452	19.932	863.154	275.682
17.3303	19.7108	866.319	273.019
17.6962	19.9001	861.656	278.663
17.8021	19.9231	850.502	279.296
17.7244	19.9231	867.989	276.27
17.6468	19.9231	876.341	275.567
17.5691	19.9231	862.555	276.994
17.5591	19.8695	856.873	276.302
17.5711	19.607	857.561	277.414
17.6013	19.8131	873.221	273.256
17.4229	19.5929	870.696	273.375
17.5342	19.6507	842.171	275.647
17.7603	19.7519	861.621	273.06
17.6129	19.5695	853.313	275.825
17.5517	19.5941	861.876	275.528
17.5969	19.6691	863.128	278.308
17.4371	19.6685	860.882	279.618
17.9282	19.8831	858.973	282.459
17.729	19.909	861.409	277.747
17.6027	19.9473	853.131	277.407
17.8266	19.9856	853.645	283.552
17.7035	19.8178	861.513	285.966
17.6015	20.0401	836.377	291.633
17.537	20.085	868.159	290.72
17.8971	20.1298	877.134	289.125
17.808	20.1747	809.127	295.024
17.8021	20.1772	804.296	302.906
17.5694	19.9605	794.352	309.031
17.5651	20.1036	791.654	307.089
17.8211	20.0767	853.399	312.645
17.9778	20.0498	875.257	309.623
17.8408	20.0229	860.588	312.936
17.9875	19.9883	853.008	304.634
17.8063	19.7789	864.492	313.565
17.6693	19.6978	865.513	305.744
17.9042	19.9667	868.287	304.697
17.9578	19.9993	871.358	300.695
17.9928	20.0341	866.917	295.104
18.0277	20.069	859.185	294.903
17.7231	20.055	866.533	294.21
17.5648	19.9922	868.575	289.034
17.695	19.9294	870.616	294.521
17.535	19.8666	872.657	298.168
17.6893	19.8215	874.699	304.239
17.8023	19.9076	876.74	303.055
17.7331	19.9639	856.251	310.547
17.8002	19.9639	851.665	309.54
17.7704	19.9093	871.419	303.224
17.7466	19.8823	867.778	304.352
17.7353	19.8823	878.081	306.429
17.7241	19.8823	873.033	304.77
17.6263	19.763	867.535	299.886
17.4417	19.5244	877.823	293.801
17.1418	19.5311	858.242	292.7
17.4736	19.899	836.282	308.324
17.6308	19.925	848.804	314.32
17.3323	19.951	848.066	321.034
17.3571	19.682	844.419	321.761
17.4627	19.7865	844.475	332.027
17.2641	19.7126	843.54	329.561
17.5431	19.5359	858.454	327.309
17.4753	19.7161	859.075	333.817
17.7724	20.0303	849.931	340.947
17.6878	20.0112	837.444	340.559
17.7307	19.8609	838.605	346.932
17.6341	19.7105	831.601	339.056
17.5605	19.7307	831.09	341.575
17.4823	20.387	740.254	377.448
17.5088	20.4151	740.947	386.711
17.7673	20.6087	723.039	388.019
17.6995	20.5912	733.204	380.172
17.6297	20.5733	739.869	376.368
17.5599	20.5553	733.119	364.495
17.4625	20.458	735.452	358.176
16.9203	19.7467	737.785	338.548
16.7088	19.5543	754.232	333.485
16.7284	19.3067	784.792	335.971
16.9942	19.2906	867.907	295.068
17.5299	19.5872	881.418	302.284
17.6665	19.3509	915.036	326.296
17.0442	19.2773	924.158	298.887
17.5509	19.3685	914.594	324.143
17.4849	19.2391	931.028	329.884
17.4976	19.1097	924.296	340.713
17.3438	18.9803	932.43	346.34
16.7145	18.8858	932.559	307.666
16.7157	18.8423	935.546	298.439
16.5191	18.5582	957.984	286.841
16.812	18.9792	935.022	251.673
17.558	19.6716	926.919	265.992
17.8893	19.8823	918.939	269.587
18.0156	19.8823	903.993	267.978
17.9923	19.8823	921.803	268.447
17.8248	19.7472	933.747	265.116
17.529	19.4686	944.87	265.557
17.7965	19.8339	926.028	260.981
17.649	19.8823	933.449	263.165
17.8586	19.8823	944.413	258.125
17.9116	19.8823	940.467	258.732
17.8821	19.8171	930.361	259.834
17.8011	19.6866	922.077	260.506
17.72	19.5561	924.051	256.348
17.6389	19.4257	926.851	255.692
17.8353	19.7912	930.834	258.568
17.8639	19.8236	930.834	258.547
17.6914	19.6019	917.593	257.78
17.5783	19.5313	918.069	261.488
17.7018	19.62	918.202	256.61
17.4968	19.385	916.584	262.896
17.5846	19.7519	915.097	261.067
17.9583	19.8006	917.001	260.729
17.7927	19.6577	919.199	260.389
17.3714	19.2194	930.735	253.394
16.9684	18.9223	928.52	242.817
17.5731	19.4947	930.92	252.408
17.0045	18.9986	925.986	246.137
17.5892	19.8266	932.295	255.12
17.5696	19.635	929.169	260.14
17.6182	19.5622	942.168	258.267
17.8602	19.6132	941.52	258.548
17.5174	19.4835	928.449	254.839
17.5304	19.5411	940.679	255.189
17.9312	19.9	926.359	257.537
17.6592	19.6773	928.565	261.083
17.6692	19.8046	917.65	263.109
17.6617	19.7949	916.567	259.403
17.5376	19.6005	922.774	257.738
17.5795	19.6545	923.15	259.461
17.9607	19.9639	915.767	260.988
17.7187	19.6936	939.074	261.466
17.7604	19.783	942.209	257.226
17.8002	19.9639	925.327	260.277
17.8002	19.9639	926.54	256.136
17.6468	19.708	923.696	259.818
17.6346	19.7804	928.357	261.369
17.5639	19.615	928.451	260.416
17.7959	19.7826	933.366	263.267
17.7857	19.602	951.449	266.078
17.7232	19.4656	942.427	265.499
17.7169	19.5931	956.618	257.554
17.7194	19.5679	961.739	259.291
17.568	19.89	969.356	249.98
17.5929	19.9012	965.288	252.656
17.6179	19.9125	961.22	255.331
17.6428	19.9237	957.153	258.007
17.6677	19.9349	953.085	260.683
17.6926	19.9461	949.018	263.359
17.7176	19.9574	944.95	266.034
17.7425	19.9686	940.883	268.71
17.7674	19.9798	936.815	271.386
17.7924	19.991	932.748	274.062
17.8173	20.0022	928.68	276.737
17.8422	20.0135	924.613	279.413
17.8672	20.0247	920.545	282.089
17.8921	20.0359	916.477	284.765
17.917	20.0471	912.41	287.44
17.942	20.0584	908.342	290.116
17.9669	20.0696	904.275	292.792
17.9918	20.0808	900.207	295.468
17.8111	19.8122	911.102	302.018
17.6377	19.6493	915.548	276.886
17.8934	19.7273	903.558	275.423
17.7413	19.8489	849.991	289.64
17.5013	20.0079	868.982	299.695
17.7589	19.9655	908.169	275.77
17.7812	19.7413	894.449	276.522
17.5068	19.5963	884.78	263.255
17.3752	19.7603	900.322	265.55
17.6044	19.7424	904.918	263.815
17.7354	19.6376	887.049	268.996
17.7085	19.7762	906.533	272.074
17.3159	19.6719	899.085	263.973
17.9165	19.9437	887.13	268.014
17.9191	19.8416	878.992	266.623
17.8553	19.678	849.569	262.167
17.6727	19.6694	841.67	264.457
17.8787	20.1175	846.615	261.475
17.9115	20.14	840.514	258.538
17.9178	20.093	847.672	260.818
17.9115	20.1839	854.831	262.321
17.9046	20.0265	861.989	264.386
17.6791	19.8753	858.646	262.854
17.54	20.0761	855.784	259.265
17.8158	20.0372	842.53	258.058
17.6619	19.9212	835.685	258.443
17.841	20.2089	834.235	258.101
17.841	20.2089	830.626	260.096
17.8439	20.2089	837.138	260.681
17.796	20.2696	841.718	258.037
17.8499	20.2816	850.297	257.866
17.9326	20.2636	866.588	257.483
18.0447	20.2457	850.552	258.393
18.0142	20.2278	841.629	261.254
18.0631	20.2173	840.823	256.652
18.0993	20.2624	844.642	257.334
17.8051	20.0936	854.319	257.034
18.0386	20.331	844.002	255.642
18.0854	20.3848	841.175	250.263
18.1322	20.4386	843.4	247.363
18.179	20.4925	843.384	247.242
18.2258	20.5188	849.436	247.906
18.2493	20.4947	842.771	248.221
18.2493	20.4947	843.693	250.667
18.2493	20.4947	835.769	253.114
18.2493	20.4947	844.007	250.432
18.2493	20.4947	834.982	248.222
18.1552	20.5072	851.001	251.006
17.9926	20.241	842.034	253.376
17.148	19.4187	839.973	252.622
17.0968	19.1963	842.178	259.453
17.2065	19.6559	840.404	256.874
17.1893	19.4767	838.987	256.116
17.5119	19.8845	837.619	257.411
17.5545	19.8847	849.778	258.06
17.5449	19.9572	838.075	256.19
17.8494	20.0953	836.449	258.991
17.6465	19.9874	831.633	254.375
17.7506	20.1836	848.324	252.86
17.8401	20.146	840.456	257.373
17.752	20.0137	834.901	254.376
17.0733	19.7866	831.677	250.733
17.5218	19.9703	828.988	251.825
18.1542	20.2289	831.577	251.54
18.1269	20.3189	824.659	251.608
18.0996	20.4089	831.947	253.142
18.0859	20.4539	833.249	251.489
18.0859	20.4539	828.947	251.489
18.0859	20.4539	830.189	251.489
17.7335	20.3364	835.708	250.464
17.2999	20.0864	842.378	247.528
18.0567	20.5227	846.914	255.173
17.9313	20.4228	832.422	254.078
17.9698	20.1974	831.357	254.377
17.8564	20.2461	839.1	253.609
17.8093	20.0632	862.125	253.675
18.1279	20.4048	841.459	255.624
17.6631	20.0717	843.995	257.653
18.0528	20.3374	839.386	253.628
18.144	20.5884	827.96	253.857
18.1674	20.6063	820.611	255.247
18.1908	20.6243	839.878	253.944
18.2142	20.6422	841.209	253.875
18.2376	20.6567	834.521	254.112
18.2098	20.667	838.295	253.495
18.131	20.6849	841.017	255.058
18.0521	20.7028	843.739	256.621
17.9732	20.7208	846.46	258.184
18.2769	20.6967	849.182	254.816
17.9837	20.3731	851.904	256.108
17.8559	20.333	840.328	260.94
17.6733	19.9513	839.992	255.531
17.3083	19.5662	833.611	258.05
17.4037	19.6924	830.484	258.581
17.5352	19.799	831.226	258.452
17.6561	19.9608	830.272	258.517
17.2979	19.7292	841.017	254.775
17.7334	20.1304	841.017	254.908
17.6125	20.1877	841.017	255.042
17.9594	20.4577	839.502	256.732
17.8681	20.2492	837.904	260.628
17.7177	20.1398	841.325	261.928
17.8818	20.0996	842.233	256.322
17.8369	20.0688	860.299	256.961
17.8535	20.2943	898.09	294.805
17.9986	20.3069	837.577	259.332
18.0065	20.2045	862.408	258.254
18.0755	20.4037	853.084	253.196
17.8786	20.3113	843.052	260.559
17.9166	20.1893	830.923	256.03
17.7683	20.0674	824.732	255.272
17.62	19.9455	818.54	254.756
17.7554	20.1738	812.348	255.266
18.1465	20.4	810.307	256.684
18.0779	20.3513	840.399	259.053
17.9801	20.228	843.527	255.719
17.8823	20.1046	839.341	252.53
17.7845	19.9812	833.846	250.559
18.0419	20.2617	839.666	252.93
18.2226	20.5541	839.448	254.313
18.1064	20.4747	844.5	258.68
17.9338	20.2162	842.006	262.027
18.2226	20.6103	851.983	253.607
18.3442	20.6172	848.607	259.399
18.4106	20.6172	848.838	258.146
16.4621	19.1072	851.336	242.266
18.0961	20.1837	837.789	250.592
18.0277	19.9699	841.293	250.838
17.663	19.8214	841.892	254.099
17.1029	19.5896	841.976	248.121
17.2675	19.7902	836.244	251.89
17.7165	20.0414	832.534	252.11
17.6469	20.0572	835.573	257.133
17.6104	20.014	832.852	247.809
17.7647	20.3339	830.13	249.118
17.9276	20.2393	827.408	250.965
17.9394	20.2496	824.687	250.049
17.7472	20.2287	821.965	248.958
18.0509	20.3341	836.86	255.919
17.5749	19.9443	833.927	255.09
17.9902	20.5189	836.653	250.168
17.9045	20.4887	843.593	247.097
17.8188	20.4584	849.416	243.682
17.8176	20.4282	837.59	251.416
17.9707	20.3772	838.499	252.778
17.8829	20.3054	810.243	248.155
17.731	20.2336	798.872	247.514
17.9665	20.1619	855.553	257.341
18.0306	20.1115	853.005	258.925
18.0947	20.2201	850.456	253.105
17.8184	19.9544	860.285	254.908
18.1174	20.2812	866.836	245.052
18.0383	20.2632	863.28	245.213
17.9585	20.2453	876.028	245.373
17.9081	20.2274	857.017	245.533
17.945	20.1922	862.392	245.693
17.7813	19.8679	852.662	240.574
16.7595	19.1106	854.867	248.358
17.6686	19.9346	858.439	242.297
17.8978	19.8974	853.32	247.514
17.9691	19.7291	856.502	250.562
17.4683	19.8386	858.351	244.235
17.9477	20.1178	860.787	247.697
18.0435	20.1806	870.996	248.581
17.9527	20.2434	866.053	250.836
17.8619	20.3062	875.676	253.092
17.9427	20.3103	865.303	248.699
17.7811	20.0226	864.628	244.267
17.3228	19.6822	873.741	244.159
17.6886	19.968	867.216	244.531
17.5864	19.755	857.673	246.087
17.2246	19.356	867.545	246.4
17.62	19.5573	865.783	250.39
17.5098	19.6521	857.622	249.933
16.8566	19.2317	860.989	250.109
17.6248	19.8947	867.605	241.856
17.8634	19.76	855.559	241.466
17.5467	19.8353	851.478	245.137
17.4436	19.8001	840.264	244.904
17.7153	20.0994	845.59	256.176
17.2263	19.5957	857.347	258.244
17.4583	19.8142	857.347	247.811
17.7131	19.8542	857.347	243.898
17.8488	19.8981	857.347	248.127
17.4697	19.8019	857.347	247.653
17.7258	20.0547	857.347	246.584
17.6242	19.9271	853.282	246.755
17.2371	19.5869	836.985	249.771
17.814	20.1245	850.909	247.003
17.7458	19.9237	852.655	244.273
17.5911	19.968	846.858	242.784
17.8546	20.1568	834.799	249.215
17.6675	20.0296	852.338	249.562
17.9347	20.3219	840.373	251.37
17.7454	20.2023	857.552	253.77
17.3728	20.0278	851.661	248.896
17.7175	20.1413	845.77	247.501
17.8871	20.223	839.88	245.967
17.2218	19.481	855.425	250.078
17.964	20.0253	858.985	249.847
17.807	19.8229	858.499	249.388
17.697	19.7644	854.319	250.965
17.4751	19.731	847.716	252.333
17.6584	19.8128	848.523	242.396
18.0649	20.3564	859.296	248.139
18.1341	20.3748	853.95	248.979
18.0183	20.1881	846.482	251.912
17.8644	20.0855	868.339	252.591
17.9956	20.3283	872.108	253.152
16.4676	18.946	875.876	242.825
17.3726	19.6676	859.708	243.495
17.9854	19.9294	861.274	255.243
17.6308	19.5799	865.834	255.831
17.4898	19.5548	864.312	249.387
17.3339	19.6276	865.019	257.656
17.6381	20.148	859.977	257.478
17.2467	19.5464	851.374	257.515
17.5724	19.9448	842.856	253.198
17.8137	20.063	846.6	247.454
17.5508	19.9743	846.061	252.64
17.6601	19.9516	856.126	254.965
18.1168	20.3037	850.163	249.87
17.8108	20.0609	855.607	255.471
17.7606	20.2168	868.457	254.479
17.7796	19.9797	870.043	254.304
17.7985	20.1513	858.534	252.4
17.6913	20.2628	847.41	254.587
17.9275	20.1997	845.87	256.45
17.8406	20.055	859.621	253.901
17.526	19.8289	857.722	254.478
17.4487	19.9912	832.043	254.655
18.065	20.2926	824.971	250.307
18.1224	20.4061	823.436	249.963
18.1797	20.5196	829.358	249.619
18.098	20.5808	826.483	252.001
17.8771	20.5898	815.46	252.775
17.6562	20.5988	820.629	252.509
17.4353	20.6077	817.828	251.835
17.2144	20.5323	815.672	254.503
17.9617	20.5543	813.517	258.561
17.5009	19.9302	829.106	255.9
17.7283	19.8222	831.789	256.571
18.0439	20.2802	838.01	252.028
18.0849	20.5739	844.231	257.679
17.6652	20.1112	850.452	258.82
17.8185	20.1397	849.018	259.829
18.1304	20.54	833.177	258.443
17.8987	20.549	830.073	257.185
17.8968	20.5579	832.166	257.517
17.8457	20.5669	828.864	259.97
17.7887	20.5352	832.248	256.778
17.2218	20.0653	839.392	251.964
17.3521	19.8623	824.276	249.782
17.9137	20.3377	809.582	257
17.5267	20.0544	832.297	252.691
17.5279	19.7484	831.289	257.542
17.6451	19.8757	830.281	259.612
17.4195	19.8366	829.273	254.906
17.4852	19.9786	828.769	255.81
17.2523	19.7134	821.812	253.315
17.555	20.0071	824.25	248.009
17.5682	19.9582	826.707	257.337
17.7786	19.998	829.165	259.714
17.8822	19.9215	831.623	259.817
17.6142	20.281	820.168	260.492
17.6372	20.2543	813.445	260.805
17.6711	20.5107	820.458	263.772
17.9853	20.4596	817.567	262.48
17.9659	20.4083	830.338	261.829
17.9177	20.357	822.499	262.787
17.8636	20.2709	820.085	264.28
17.9616	20.1498	813.025	263.104
18.0358	20.0288	846.107	263.618
17.8973	19.9078	835.186	264.45
17.592	19.9072	838.939	264.503
17.7758	20.1501	826.809	262.613
17.337	20.1047	822.248	264.015
17.6369	20.1272	834.912	265.284
17.9786	20.3737	830.224	259.025
17.7494	20.2097	837.42	262.717
17.968	20.2951	835.035	266.301
17.8514	20.295	813.04	272.126
16.8395	19.3808	832.268	257.969
18.0094	20.3291	835.634	259.574
17.921	20.1118	847.584	260.88
17.9027	20.4625	825.676	259.52
18.0742	20.5696	824.687	259.394
18.1367	20.6285	824.687	259.448
18.1506	20.6445	824.346	258.731
18.1166	20.6176	823.666	258.809
18.0825	20.5907	822.985	259.091
18.0485	20.5638	822.305	255.878
18.0145	20.5311	821.625	257.516
17.9805	20.4553	820.944	258.268
17.245	19.7131	832.554	250.17
17.6678	20.2325	830.886	251.584
16.5676	18.8519	855.035	234.066
18.1431	20.8106	785.983	268.399
18.2203	20.8885	790.87	253.531
18.1274	20.8756	789.04	263.695
18.0471	20.9025	787.943	265.173
17.9668	20.9294	787.943	263.823
17.8865	20.9563	787.943	266.949
17.8062	20.8824	787.943	265.404
17.0489	19.8472	787.943	258.743
18.1752	20.8155	783.205	251.554
17.9454	20.6406	773.729	250.172
17.7157	20.4657	764.253	251.3
17.9197	20.4922	754.777	253.853
17.8832	20.449	775.644	258.087
17.1979	19.9066	798.431	315.211
17.5168	19.701	863.544	282.333
17.9282	20.3311	855.842	284.33
17.8121	20.1507	853.242	286.884
17.8476	19.8465	861.362	293.892
17.9053	19.6701	869.482	291.335
17.3252	19.488	877.603	288.22
17.6061	19.8196	873.222	267.993
17.7731	20.0779	868.651	264.843
17.5763	19.9855	856.607	268.287
17.8363	20.1306	856.565	267.283
17.897	20.0866	857.987	264.952
17.7586	20.3021	869.792	264.911
17.9047	20.0778	870.512	266.447
17.975	20.2433	862.756	265.299
17.7083	20.0395	873.347	270.841
17.4411	19.7866	869.628	260.715
17.9145	20.2587	860.67	264.599
17.9482	20.1549	859.721	263.238
17.9567	20.2047	858.772	264.06
18.0603	20.4051	857.822	270.491
17.7163	19.8608	879.357	275.038
17.3127	19.8218	871.108	263.22
17.9556	20.4038	886.938	266.333
17.8286	20.1558	869.597	261.946
17.9005	20.3526	857.551	268.796
18.0976	20.459	865.761	272.184
17.4912	19.8274	870.921	274.603
17.3916	19.7928	877.384	266.247
18.1455	20.1966	844.752	261.641
17.2885	19.84	842.724	266.184
17.5844	19.8033	904.315	248.605
17.7629	20.1908	868.518	256.108
17.8144	20.2051	847.646	254.511
17.7044	20.1147	839.272	259.785
18.0184	20.221	865.409	255.201
17.7546	20.0694	875.81	253.795
17.772	20.158	886.212	258.242
17.7542	20.1481	882.954	260.961
17.8287	20.1225	855.008	263.046
17.754	20.0326	831.831	267.062
17.6151	20.039	854.085	256.729
17.4345	19.9389	851.522	261.643
17.5813	20.0415	846.21	267.591
17.8333	20.15	867.055	276.036
17.8097	20.2437	864.311	278.31
17.8709	20.1947	899.551	281.794
17.6041	20.003	943.132	284.496
17.4754	19.9153	963.071	282.375
17.9575	20.3072	903.014	281.834
17.9042	20.3332	847.283	277.963
18.1193	20.3592	842.082	276.655
17.9508	20.2854	845.349	271.642
17.6805	20.1117	854.013	276.557
17.4102	19.938	862.677	275.918
17.9478	20.3267	871.341	278.211
18.0611	20.3722	880.005	276.071
18.0479	20.3722	867.196	274.747
17.961	20.3812	844.649	278.179
18.0745	20.3991	851.914	277.232
18.1593	20.4171	859.179	274.748
18.2441	20.435	866.443	277.847
18.0491	20.4568	864.612	279.871
18.1391	20.5073	856.487	278.603
18.1504	20.4728	843.449	276.165
18.0343	20.3475	841.112	278.097
17.9183	20.2222	847.069	279.247
17.8022	20.0968	839.273	276.452
17.9054	20.3022	836.432	280.099
18.2324	20.5355	846.556	282.701
18.1084	20.5355	833.09	281.948
17.9382	20.5355	846.414	284.393
18.0915	20.5355	849.886	282.132
18.2014	20.5355	847.352	282.481
18.1879	20.5327	844.818	280.166
18.1744	20.5088	842.284	281.072
18.0382	20.3494	857.011	282.398
17.9227	20.1179	842.485	284.804
18.0293	20.4893	857.204	282.831
18.0884	20.4792	870.29	284.267
17.9893	20.469	861.766	280.85
17.9491	20.4589	862.907	282.401
18.0642	20.4583	843.201	284.473
18.0073	20.4673	847.337	284.956
17.9163	20.4763	834.34	285.681
18.0061	20.4853	845.491	285.223
17.8635	20.4791	851.419	285.786
17.9674	20.361	840.541	286.567
17.9575	20.2848	850.442	284.547
17.8612	20.1936	857.039	286.297
17.7292	20.0691	854.017	285.866
17.8347	19.9446	853.62	286.996
17.6965	19.8153	851.859	284.079
18.0013	20.3028	847.336	274.28
17.9046	20.1849	856.046	276.84
18.013	20.4624	861.61	277.997
17.886	20.4805	867.173	276.925
17.7591	20.4985	872.736	276.249
17.8321	20.5164	878.299	276.974
18.0043	20.4971	879.895	276.911
17.8936	20.3058	854.179	278.498
17.851	20.1731	847.842	277.433
17.8671	20.0404	841.505	281.354
17.6886	19.9076	835.169	281.044
17.8409	20.096	828.832	279.725
17.8896	19.9817	842.691	283.475
17.1892	19.4757	866.707	274.279
17.1382	19.6475	862.688	267.557
17.5437	19.8791	857.25	278.969
17.9832	20.3888	849.044	282.853
17.7793	20.1598	842.097	281.654
17.7375	19.8251	848.7	277.994
17.5303	20.0022	839.697	275.748
17.5514	20.1017	840.914	280.04
17.8574	20.2896	846.44	282.081
17.659	19.9963	847.625	280.6
17.7288	20.2543	840.091	280.598
17.6131	19.9989	852.377	278.93
17.6121	20.0583	842.055	276.319
17.6516	20.1247	852.242	276.178
17.6777	20.1672	855.191	275.348
17.5655	20.0006	858.14	275.026
16.7661	19.3212	861.089	276.338
14.8653	17.701	864.038	252.786
16.3613	18.7753	849.718	244.965
17.6742	20.2088	847.187	267.768
17.4736	20.0335	845.653	271.461
17.9071	20.2584	842.819	275.005
17.8219	20.3235	845.241	272.356
17.8246	20.2743	857.347	272.624
17.7797	20.2542	841.442	274.958
17.7586	20.2632	847.265	277.854
17.7713	20.2722	843.624	275.755
17.7156	20.2811	841.799	276.179
17.8723	20.292	840.428	279.663
17.9782	20.3173	842.704	279.536
17.873	20.3314	855.737	279.2
17.8394	20.3122	846.886	278.912
17.8066	20.072	849.535	281.077
17.6019	19.7895	849.372	282.13
14.3684	17.0795	865.466	256.251
13.7176	16.4205	863.814	243.373
13.7346	16.3757	872.438	241.828
13.7686	16.3847	870.588	242.11
13.8026	16.3937	865.485	237.199
13.8366	16.4027	857.751	235.225
13.8707	16.4164	845.654	228.262
13.9047	16.4656	856.902	227.095
13.8388	16.4848	858.202	229.741
13.6732	16.4668	853.424	235.643
13.6515	16.4489	854.639	238.07
13.7582	16.4309	866.611	234.656
13.8648	16.4148	860.341	224.877
13.8822	16.4121	855.962	222.618
13.7358	16.4121	874.392	231.951
13.5469	16.4121	871.751	234.495
13.501	16.3345	872.025	235.401
13.6119	16.2344	869.305	228.04
13.8474	16.4948	869.587	222.401
14.0442	16.6234	873.71	220.158
13.9764	16.5536	859.757	222.738
13.7993	16.3467	867.11	229.909
13.8662	16.1848	869.477	231.233
13.9745	16.3779	871.844	225.92
14.135	16.6482	874.21	218.128
14.4272	16.9258	876.577	215.407
14.3288	16.9378	866.338	220.311
14.1637	16.6828	855.428	224.841
14.2544	16.5002	862.206	229.352
14.3634	16.8039	868.394	221.363
14.5955	17.166	876.786	216.104
14.8748	17.4172	877.44	212.928
14.8121	17.3434	863.364	217.817
14.5522	17.083	854.471	224.573
14.3704	17.076	860.19	223.476
14.729	17.3633	864.741	216.299
15.1955	17.6463	860.756	212.566
15.3476	17.9103	840.512	218.284
14.9327	17.391	866.482	226.557
14.6876	17.183	845.078	229.399
14.6566	17.6032	873.249	222.397
14.8729	17.8028	873.053	221.003
15.3325	17.9833	882.538	222.272
15.2903	18.1074	891.9	224.909
15.195	17.6632	859.557	232.449
14.8494	17.2547	858.602	236.481
14.9903	17.7157	881.014	225.727
15.1712	18.0143	886.546	227.786
15.4905	18.1867	860.207	226.725
15.661	18.2284	863.744	230.749
15.5435	17.9977	865.172	238.441
14.6891	17.2587	864.492	238.29
15.1552	17.8588	863.811	223.237
15.2995	18.1256	863.131	222.808
15.8139	18.3031	862.451	228.434
15.8631	18.4033	861.77	233.681
15.3871	17.8444	853.439	242.593
14.8731	17.4706	858.657	236.962
15.1377	17.6329	867.785	230.785
15.2617	17.7949	869.186	228.145
15.1955	17.8193	871.062	229.088
15.1647	17.5192	876.944	232.503
14.6242	17.385	866.087	239.333
14.7923	17.5492	871.342	230.728
14.8096	17.5529	856.865	232.996
14.5721	17.402	868.469	236.402
14.7605	17.4143	863.901	232.706
14.8545	17.4266	875.112	231.613
14.652	17.2277	871.488	237.146
14.3776	16.9198	868.966	239.925
14.2916	16.902	869.123	242.049
14.549	16.9696	858.557	234.029
14.7848	17.2803	874.669	232.333
14.8967	17.3547	892.684	226.108
14.7689	17.2707	861.009	235.608
14.5709	17.0284	860.495	240.274
14.2795	16.9391	867.044	240.116
14.437	17.1551	873.593	236.327
14.7394	17.3573	880.141	229.866
14.8607	17.3919	870.279	229.034
14.7594	17.3919	857.347	231.491
14.5721	17.3919	857.347	235.779
14.5341	17.3919	857.347	236.383
14.4891	17.1031	860.727	234.354
14.6533	17.1832	855.803	227.566
14.6469	17.2679	856.814	231.583
14.5931	17.1883	865.918	234.942
14.3799	16.9445	859.559	240.695
14.1436	16.8547	861.789	242.611
14.4067	17.0581	864.02	233.525
14.6517	17.2575	866.25	226.529
14.7233	17.2851	868.48	227.609
14.5317	17.1006	855.996	233.353
14.2121	16.8342	850.359	241.068
14.4329	17.137	853.84	232.005
14.561	17.2968	855.176	231.699
14.5333	17.3349	849.234	230.83
14.7067	17.3729	857.535	227.839
14.5727	17.0913	876.809	233.996
14.6733	17.2299	843.492	232.798
14.5878	16.9713	850.476	238.36
14.7928	17.3104	858.717	228.747
15.3194	17.8324	854.606	224.209
15.5495	18.0811	858.589	227.832
15.4163	17.9832	855.626	231.235
15.0219	17.7042	851.37	239.043
14.7243	17.8511	862.896	237.24
15.1794	18.053	864.05	231.343
15.9141	18.3865	853.158	229.563
16.2449	18.6947	850.232	232.942
16.0752	18.5332	851.518	238.754
15.6555	18.141	841.161	246.041
15.3597	17.7746	832.223	244.482
15.5445	18.095	829.315	238.453
16.0511	18.6087	856.984	229.567
16.1924	18.8055	862.67	234.177
16.1615	18.6788	855.72	239.632
15.7266	18.3668	841.629	246.875
15.4919	18.3215	856.389	249.409
15.5358	18.3125	867.476	246.434
15.8578	18.3035	872.652	242.065
15.9385	18.2946	863.079	242.266
15.7259	18.1627	851.931	245.8
15.4267	17.908	836.248	252.828
15.0021	17.5744	865.91	251.615
15.1844	17.6783	892.223	243.577
15.5971	18.0471	856.426	233.364
15.6947	18.2289	850.634	232.709
15.6772	18.1676	861.43	238.329
15.3964	17.9732	854.855	241.858
15.079	17.5196	855.821	243.019
15.1847	17.6424	853.531	241.006
15.2903	17.8431	868.744	237.797
15.3883	17.9625	874.755	233.467
15.1557	17.777	856.764	241.867
14.8058	17.5002	871.037	249.348
14.6198	17.653	867.792	252.264
14.6249	17.8575	876.653	252.768
15.5349	18.107	848.214	243.178
15.3719	17.8843	868.116	248.05
14.9786	17.6038	869.66	249.247
14.5224	17.3779	870.508	248.187
14.4704	17.5388	862.11	245.928
14.6414	17.7043	859.475	245.776
15.2772	17.8765	860.068	230.465
15.6509	18.07	853.317	228.468
15.6772	18.1676	868.081	233.482
15.3586	17.8759	861.345	236.889
15.3296	18.0101	867.559	239.375
15.6807	18.3306	869.308	230.139
15.9511	18.5306	871.056	230.262
16.0196	18.5511	872.804	233.926
15.9452	18.3695	854.601	237.789
15.759	18.12	845.948	242.42
15.3934	17.8339	869.928	246.654
15.1775	17.5997	873.075	250.001
15.5185	17.9657	868.227	238.043
15.618	18.0224	872.302	238.911
15.8709	18.3245	868.874	241.97
15.2183	17.8119	837.772	252.864
15.0281	17.6746	858.39	247.58
15.5014	18.0714	865.07	239.277
16.2674	18.5474	867.768	237.045
16.2323	18.6045	867.354	243.852
16.2884	18.4724	851.515	244.953
15.769	18.1906	846.849	255.201
15.636	18.2447	863.689	252.439
15.8565	18.4848	862.859	244.962
16.3917	18.8832	863.92	236.306
16.5977	19.1045	864.982	240.691
16.52	18.8894	854.46	245.58
16.0276	18.526	844.959	257.045
15.3947	18.1421	870.73	260.053
15.8726	18.5156	837.867	245.685
16.6387	19.0743	834.821	249.415
16.8073	19.2395	846.497	254.238
17.0005	19.5936	831.521	262.696
16.5226	19.0617	839.691	278.047
15.6854	18.3988	846.444	267.602
16.1104	18.7701	843.501	259.649
16.8081	19.3703	834.306	260.835
17.1274	19.7526	830.693	269.375
17.0201	19.5122	823.551	279.38
16.6345	19.1804	819.002	282.378
16.1102	18.8496	820.228	275.431
16.0315	18.779	832.648	266.566
16.6376	19.164	835.164	257.963
16.8203	19.321	833.686	259.768
16.7706	19.2734	836.897	267.467
16.8435	19.0355	807.967	269.378
16.1383	18.9657	819.493	269.052
16.5542	19.2764	817.327	266.731
16.8678	19.3924	832.852	281.448
16.9026	19.3979	833.376	297.395
16.8975	19.6985	828.567	322.578
16.401	18.8975	827.054	318.046
15.569	18.4638	823.77	274.614
15.6815	18.6824	830.179	267.288
16.2199	18.941	834.524	267.925
16.2921	19.1954	829.516	281.164
16.3565	19.0969	827.959	289.551
16.5551	19.091	825.324	313.777
15.2924	18.0604	831.279	276.184
15.4751	18.206	835.366	259.465
16.2697	19.0354	831.097	261.205
16.5134	19.102	832.699	282.784
16.8695	19.4002	836.481	326.758
15.939	18.6375	846.793	303.487
15.5563	18.7043	824.121	281.11
15.9673	18.6572	823.116	273.642
16.2942	18.8627	822.111	266.18
16.2811	18.8906	821.106	275.105
16.7709	19.4335	812.994	320.471
15.7773	18.4426	797.773	290.963
15.3017	17.8948	823.285	271.84
15.4693	18.1266	828.821	265.481
15.8886	18.5638	833.884	257.321
16.1155	18.7145	833.033	261.579
16.0464	18.7375	821.957	261.756
15.8159	18.9791	819.888	265.38
16.5273	19.256	829.389	297.085
15.9554	18.7193	820.604	268.178
16.4287	19.0243	820.604	263.982
16.6654	19.1389	820.604	266.978
16.418	19.0126	820.604	274.135
16.0577	18.7251	820.604	272.5
16.0446	18.8374	820.604	269.941
16.2203	19.0193	820.604	266.876
16.5166	19.1673	820.604	265.633
16.5208	19.1604	820.604	277.031
16.2981	18.9717	821.808	283.627
15.9805	18.5594	831.162	284.85
15.6365	18.4087	828.358	282.338
15.414	18.3515	838.816	271.59
15.5936	18.2943	830.8	270.697
15.5288	18.237	844.311	273.705
15.3188	18.0147	828.633	274.859
14.8574	17.7042	836.527	272.608
14.5789	17.6777	844.421	270.357
14.9183	17.6777	852.315	262.242
15.1465	17.6777	841.187	259.571
15.1894	17.8204	839.308	257.928
15.4327	18.1577	822.417	263.933
14.8503	17.5625	852.342	275.531
14.8971	17.5582	910.834	272.566
15.1649	17.825	890.638	264.537
15.6395	18.3215	827.286	256.273
15.7871	18.4126	826.67	261.367
15.6452	18.4126	828.769	262.914
15.3039	18.1571	823.653	269.127
15.0011	17.9046	822.898	271.673
15.3684	18.0825	827.714	260.531
16.0095	18.6267	831.402	261.383
16.2287	18.7799	835.09	266.888
15.991	18.6558	820.428	271.205
15.6453	18.367	822.809	275.28
15.6891	18.475	840.596	277.319
15.8857	18.6822	849.007	269.803
16.3222	18.8872	857.417	271.004
16.4763	19.0879	842.924	280.745
16.3903	18.9781	841.076	287.495
16.4264	18.9227	833.364	291.855
15.9465	18.4912	848.453	287.386
15.7551	18.783	833.08	275.635
16.1572	19.104	826.969	282.895
16.6253	19.2622	825.447	292.4
16.4201	19.0525	828.965	289.748
15.6545	18.3859	837.523	282.974
15.615	18.2865	846.08	276.46
15.711	18.3225	849.333	271.374
15.8013	18.3585	828.621	269.691
15.6741	18.3945	831.867	270.624
15.7724	18.2457	823.466	275.271
15.3311	17.9549	818.591	275.225
15.0807	18.0438	825.101	271.35
15.152	18.2219	812.984	268.917
15.5313	18.3678	833.281	259.232
15.4925	18.2533	827.552	265.813
15.3138	18.0232	827.685	270.08
14.9907	17.7411	833.683	273.736
14.916	17.7803	839.68	275.401
15.1366	17.9969	845.677	269.112
15.6171	18.2009	851.675	263.053
15.7749	18.3699	836.985	263.564
15.5935	18.2905	831.375	268.191
15.2449	17.984	829.653	272.27
15.0869	17.882	830.14	272.533
15.0572	17.8353	839.596	272.703
15.0276	17.7886	825.87	272.872
14.998	17.7419	827.803	273.042
14.8931	17.7365	840.017	275.304
14.7196	17.7723	849.171	277.528
14.7951	17.8082	832.051	276.746
15.0017	17.8441	831.113	271.858
15.2283	17.8821	830.176	264.934
15.2864	17.9353	829.238	263.286
15.1259	17.8323	834.239	271.608
14.8306	17.5699	844.917	278.621
14.632	17.4377	827.981	281.603
14.6578	17.4479	827.04	277.806
14.69	17.4582	826.098	277.159
14.7221	17.4684	825.157	272.583
14.6076	17.3666	832.701	278.684
14.4343	17.1528	840.322	278.2
14.4761	16.9896	836.231	275.846
14.5276	17.1095	832.324	272.161
14.5792	17.2732	827.09	264.704
14.6308	17.4194	824.521	262.485
14.5465	17.3695	824.459	267.219
14.3629	17.3246	809.127	272.721
14.3851	17.2798	832.312	276.094
14.4393	17.2349	831.3	270.126
14.4936	17.2003	830.287	264.508
14.5478	17.2413	829.275	263.528
14.4497	17.1591	838.717	268.027
14.188	16.9384	849.004	267.901
13.8895	16.6378	841.938	259.682
14.183	16.9081	842.191	242.672
14.3402	17.1711	841.849	238.255
14.4422	17.2465	855.861	238.195
14.3622	17.1118	830.424	244.12
14.1064	16.8781	820.649	251.392
13.8616	16.7065	830.418	251.422
13.6606	16.7083	839.516	251.395
14.72	17.3397	832.679	237.727
14.928	17.5623	832.582	237.537
14.8583	17.5219	850.85	241.369
14.6019	17.292	823.765	248.582
14.3929	17.1594	827.982	249.624
14.5617	17.3173	829.739	245.635
14.7025	17.4945	841.663	240.426
14.7807	17.586	855.287	241.889
14.7672	17.4803	838	243.463
14.6775	17.355	841.624	246.593
14.5898	17.2173	864.238	246.762
14.5021	17.0797	859.558	243.951
14.6781	17.2721	863.881	247.764
14.8319	17.4895	864.078	242.701
14.7122	17.3129	853.869	248.157
14.401	17.0238	856.912	254.934
14.2962	17.122	858.151	253.397
14.5329	17.3331	849.856	246.891
15.0682	17.4707	841.561	236.484
15.1881	17.4796	847.582	236.025
15.0759	17.7047	871.178	243.564
14.9203	17.4328	862.798	250.708
14.9966	17.4534	857.963	251.222
15.1418	17.712	860.746	244.643
15.5734	18.0643	859.197	238.952
15.8203	18.3471	852.521	243.809
15.654	18.186	856.344	248.312
15.3394	17.9037	857.379	255.548
14.9727	17.9611	841.143	256.318
15.159	18.2018	847.122	250.887
16.0179	18.4838	843.083	249.28
16.2502	18.7567	849.997	257.39
15.8486	18.5201	862.887	266.476
15.6158	18.2462	853.624	270.316
15.5762	18.2149	851.841	270.542
15.7121	18.3697	837.459	265.027
15.7391	18.5245	850.533	260.139
15.9658	18.6214	851.269	262.489
15.929	18.4375	867.829	266.796
15.6001	18.123	861.486	271.389
15.3055	18.2101	860.253	269.612
15.1749	18.385	862.38	269.979
15.7515	18.4392	858.461	252.138
16.066	18.5553	856.097	257.518
15.9082	18.404	848.254	264.938
15.5748	18.1418	835.6	269.009
15.4323	17.9995	857.225	268.837
15.4323	17.9891	858.653	272.427
15.4323	17.9789	865.12	265.467
15.4323	17.9686	857.347	263.953
15.201	17.7365	852.944	264.98
15.0624	17.5268	862.405	260.855
15.1839	17.6925	866.724	262.174
15.328	17.9056	871.044	257.119
15.6176	18.045	875.364	252.913
15.6772	18.1539	879.683	253.181
15.2753	17.8352	862.513	258.954
14.9984	17.8029	866.304	262.913
14.9391	17.9337	862.142	265.349
15.184	18.0644	873.72	259.075
15.5252	18.1848	874.615	253.419
15.6307	18.2084	870.112	252.676
15.3106	18.0541	857.742	258.743
15.0383	17.7507	853.965	267.78
14.8044	17.5416	859.573	266.653
14.5859	17.3672	872.168	264.553
14.5271	17.3118	855.765	259.282
15.0723	17.6777	864.909	258.954
14.9531	17.5265	851.712	263.495
14.5683	17.2346	858.559	270.525
14.1641	17.1828	852.548	268.019
14.1348	17.2309	847.509	263.609
14.6373	17.2789	855.359	247.33
14.7932	17.327	863.344	248.643
14.5768	17.1589	877.233	255.626
14.1852	16.8482	857.347	262.193
13.6584	16.411	861.096	256.203
13.8824	16.4661	871.579	239.637
13.6377	16.5311	866.723	236.114
13.6651	16.5878	868.273	236.903
13.7287	16.5294	861.149	239.659
13.6576	16.3557	855.92	246.537
13.6614	16.1821	857.735	240.347
13.5918	16.0857	865.651	244.148
13.6197	16.0855	856.293	237.265
13.656	16.3453	865.582	240.203
13.5601	16.3847	864.832	244.53
13.4029	16.4116	863.471	246.611
13.5584	16.4385	862.11	242.475
13.7425	16.4654	860.75	238.703
13.9183	16.4896	859.389	235.792
13.8996	16.4937	858.028	236.802
13.6748	16.3841	849.706	241.256
13.4143	16.1647	834.423	247.096
13.3297	16.0747	854.156	244.378
13.5725	16.3339	847.35	234.237
13.6867	16.4456	834.623	233.122
13.9179	16.7848	837.659	228.087
13.9313	16.893	829.45	231.007
13.8845	16.8751	830.81	235.488
14.0066	16.8571	832.171	238.079
14.0977	16.8392	833.532	237.772
14.1918	16.8486	834.893	229.336
14.3328	17.061	836.254	225.922
14.2928	17.0606	821.125	229.485
14.1267	16.8061	831.072	236.2
14.2288	16.7814	828.686	234.955
14.3576	17.0761	839.742	229.516
14.6549	17.4748	832.347	227.893
14.8421	17.6587	835.046	229.668
14.7428	17.4793	822.467	233.772
14.4236	17.2458	825.737	239.895
14.1438	16.9729	834.898	238.619
14.1218	16.8298	816.385	235.22
14.4453	17.5542	804.663	230.487
14.7624	17.596	832.224	234.005
14.6042	17.4724	829.929	235.306
14.3303	17.3532	822.259	238.245
14.0494	17.1745	827.093	235.411
14.7117	17.4851	825.806	234.283
15.2234	17.9919	831.801	236.751
15.0784	17.7689	836.024	237.38
14.8402	17.5764	824.687	238.433
14.0982	17.0347	824.687	252.848
13.7848	16.7589	828.828	254.493
14.003	16.9349	834.003	247.875
14.4344	17.3519	838.442	236.468
14.9124	17.6395	842.88	235.885
14.7716	17.4823	828.166	238.965
14.587	17.21	826.789	243.883
14.6722	17.3578	823.666	245.855
14.7894	17.5425	834.316	242.101
14.8857	17.6795	834.659	235.685
14.9508	17.707	833.762	237.81
14.8485	17.5071	818.561	242.03
14.5294	17.1272	820.027	245.292
14.4593	16.8542	844.597	246.332
14.4766	17.008	859.959	246.546
14.4802	16.9333	837.488	242.037
14.361	16.8287	843.499	245.18
14.7144	17.5512	824.8	244.786
14.5361	17.4615	816.863	249.21
14.5341	17.3718	808.926	251.656
14.5341	17.2821	800.988	252.934
14.5341	17.2014	804.089	247.583
14.5341	17.1878	816.87	246.998
14.1903	17.0653	826.866	254.219
14.0513	17.0653	833.013	256.847
13.9643	17.0653	826.757	258.547
14.0949	17.0653	826.04	254.296
14.2282	17.0663	830.572	249.339
14.2749	17.1119	819.828	247.562
14.184	17.039	827.266	252.728
13.9734	16.8232	828.074	257.919
13.7594	16.6712	834.751	260.605
13.9212	16.8453	832.184	252.929
14.2154	17.063	843.528	245.773
14.2891	17.1014	829.725	244.563
14.196	16.9607	824.578	250.495
14.0031	16.7515	818.294	255.209
13.6491	16.5622	820.961	258.401
13.5176	16.5119	829.266	254.149
13.6129	16.4883	838.184	250.737
13.6283	16.4647	838.304	252.825
13.4422	16.4843	813.529	258.143
13.537	16.5471	799.38	253.153
13.5116	16.6099	812.487	253.487
13.3756	16.6727	820.837	253.031
13.7619	16.6979	817.478	244.786
13.5931	16.4446	814.118	247.149
13.416	16.1984	870.492	247.503
13.3029	16.0161	986.598	241.981
13.0516	15.7468	1063.69	236.855
13.2823	16.0045	844.355	206.297
13.1505	15.9077	876.802	204.537
13.6116	16.3376	855.005	206.621
13.6263	16.3443	844.592	206.351
13.5254	16.2905	839.291	208.343
13.4245	16.2367	845.218	210.335
13.4561	16.1829	860.517	208.93
13.5921	16.1458	849.241	210.378
13.6509	16.2333	843.841	210.637
13.6043	16.2761	846.134	209.421
13.5409	16.2492	856.367	207.755
13.4776	16.2223	866.6	206.089
13.4143	16.1954	849.988	204.47
13.351	16.1712	859.601	207.964
13.3089	16.1671	841.18	209.693
13.4794	16.1761	848.066	208.831
13.493	16.194	854	208.879
13.5066	16.212	859.934	209.366
13.5202	16.2299	865.868	209.853
13.5338	16.2432	871.802	210.34
13.5475	16.222	860.88	210.827
13.4703	16.2124	849.641	209.912
13.3025	16.2214	858.724	207.594
13.1347	16.2304	867.807	205.277
13.3499	16.2393	863.152	207.523
13.4674	16.2446	846.631	209.935
13.5253	16.222	848.332	209.515
13.5543	16.2079	832.654	208.222
13.5543	16.2079	842.856	211.071
13.4796	16.2847	847.048	211.785
13.5852	16.5484	855.587	216.447
14.2404	16.6344	853.633	234.263
14.6779	17.2981	838.571	260.59
14.1645	16.8784	832.852	277.307
13.6134	16.2159	841.017	257.983
13.7007	16.2607	849.182	255.506
13.788	16.3056	857.347	254.957
13.8752	16.3511	827.291	248.363
14.6934	17.3204	816.774	263.692
13.8916	16.929	817.688	269.253
13.4488	16.4985	828.186	261.495
13.4631	16.4357	838.684	261.721
13.4775	16.3729	836.068	261.947
13.4919	16.3111	822.91	262.173
13.5062	16.2896	832.26	262.399
14.0378	16.5522	821.503	263.222
13.6359	16.2896	823.932	253.938
13.6359	16.2896	829.658	253.938
13.6359	16.2896	832.635	253.938
13.6085	16.3169	822.538	256.027
13.5951	16.3304	827.529	255.623
14.1184	16.522	827.408	253.693
14.1318	16.5376	824.687	256.309
13.761	16.3579	821.965	256.706
13.7252	16.385	819.243	256.615
13.6895	16.4122	816.521	256.524
13.6538	16.4393	813.8	256.433
13.6325	16.4439	829.993	256.388
13.6257	16.426	832.623	256.388
13.6189	16.4081	828.538	256.388
13.6121	16.3901	828.065	256.388
13.6053	16.3711	830.465	256.388
13.5985	16.3445	834.133	256.388
13.666	16.4435	826.783	259.41
13.8077	16.6696	835.82	259.072
13.8125	16.518	836.703	260.016
13.6405	16.3181	841.72	262.923
13.5117	16.3067	827.214	264.824
13.5475	16.2953	824.414	256.519
13.7276	16.3858	829.399	261.329
13.7027	16.3247	826.817	261.864
13.762	16.3304	833.667	260.354
13.8465	16.3304	827.846	263.241
13.9311	16.3304	831.46	267.733
13.9512	16.3304	832.122	269.765
13.7754	16.5288	828.384	266.71
13.6093	16.4458	835.325	264.416
13.6643	16.4441	837.459	266.092
13.8217	16.6151	830.798	265.536
13.9686	16.7604	832.884	268.396
13.8591	16.6527	827.524	267.847
13.5317	16.3904	813.294	267.063
13.6166	16.4092	802.048	265.487
13.7217	16.4362	793.458	266.107
13.776	16.4631	804.472	263.013
13.7115	16.4882	812.713	263.921
13.6767	16.4937	799.196	263.736
13.6767	16.4937	796.423	263.736
13.6698	16.5061	806.407	263.732
13.4217	16.6581	767.003	269.434
13.6644	16.8447	772.771	264.419
13.8744	16.8708	776.238	265.707
13.5985	16.5799	776.156	265.584
13.6053	16.5888	778.256	265.913
13.6121	16.5978	786.11	270.829
13.6189	16.6068	793.965	264.906
13.6257	16.6092	797.288	260.131
13.6325	16.5627	791.409	264.518
13.6393	16.5525	769.503	262.897
13.6461	16.5884	748.459	263.879
13.6529	16.6243	776.209	264.05
13.6597	16.6601	792.251	262.974
13.6665	16.6981	806.777	266.627
13.6733	16.7513	781.454	265.389
13.6699	16.7571	777.197	262.413
13.6563	16.7122	774.851	259.088
13.6427	16.6674	774.111	259.617
13.6291	16.6225	776.571	264.405
13.6155	16.585	778.025	262.275
13.6019	16.6021	785.937	263.093
13.5985	16.6162	767.954	261.92
13.6053	16.6162	767.383	262.693
13.6121	16.6162	772.616	259.147
13.6189	16.6162	771.841	260.178
13.6257	16.6162	771.315	262.74
13.6325	16.6162	773.608	262.327
13.5927	16.6162	773.602	263.814
13.5064	16.6162	758.83	263.996
13.4201	16.6162	763.553	262.71
13.3552	16.6162	773.214	260.131
13.6151	16.6134	761.909	259.441
13.6063	16.5895	756.662	260.516
13.5951	16.5844	777.682	265.58
13.5951	16.6023	781.563	264.031
13.5951	16.6202	778.336	264.59
13.5951	16.6382	771.613	263.131
13.5951	16.6543	767.53	263.138
13.5951	16.6533	768.242	260.038
13.6359	16.6522	780.04	262.542
13.6359	16.6422	778.779	261.19
13.6359	16.6318	782.4	260.867
13.6359	16.6214	788.128	262.057
13.6325	16.6162	771.564	260.297
13.6257	16.6162	772.861	263.565
13.6189	16.6162	778.561	261.783
13.6121	16.6162	785.792	264.634
13.6053	16.6162	785.518	261.442
13.5985	16.6162	775.695	261.216
13.6023	16.5775	777.175	261.912
13.5271	16.5521	768.427	260.11
13.4154	16.57	779.879	260.508
13.3541	16.5879	773.984	260.312
13.6069	16.6059	780.178	263.914
13.6262	16.635	780.385	262.772
13.6359	16.6514	771.613	262.199
13.6359	16.6413	771.613	261.078
13.6359	16.6324	771.613	261.089
13.6359	16.6234	771.613	263.238
13.6359	16.6167	771.613	262.82
13.6155	16.6366	778.152	260.263
13.6359	16.5754	780.365	262.625
13.6359	16.5754	771.613	263.523
13.5821	16.5486	779.686	260.769
13.5481	16.5069	783.348	263.071
13.515	16.4388	769.621	262.273
13.5573	16.4754	765.936	263.146
13.4822	16.5072	776.198	262.938
13.3982	16.5341	775.37	263.539
13.5111	16.561	768.823	261.401
13.4058	16.5879	777.009	260.122
13.3568	16.6121	774.871	262.811
13.5832	16.6162	767.85	258.857
13.436	16.6072	774.445	261.953
13.4387	16.5893	780.108	264.863
13.486	16.5714	785.772	266.551
13.5134	16.5534	791.436	263.671
13.5134	16.5316	797.099	261.624
13.5134	16.4811	800.159	262.669
13.5168	16.4484	772.315	261.032
13.5236	16.4394	775.638	259.678
13.5304	16.4305	777.655	266.164
13.5372	16.4215	811.245	266.028
13.544	16.4134	824.645	265.035
13.5509	16.4121	805.949	262.976
13.3902	16.4121	802.913	261.875
13.4791	16.4121	800.191	255.768
13.4867	16.4121	797.469	258.837
13.4943	16.4121	794.747	258.837
13.502	16.4092	792.026	258.837
13.5096	16.3853	789.304	258.837
13.5134	16.3713	806.768	258.837
13.5134	16.3713	808.116	258.837
13.4191	16.4094	806.533	260.911
13.2597	16.4262	818.272	262.161
13.4035	16.4369	817.661	259.338
13.5544	16.4476	808.012	258.311
13.3318	16.3209	808.566	261.48
13.1274	16.0567	800.82	257.477
13.3353	16.2419	793.075	256.926
13.1754	15.9404	785.329	256.936
13.29	15.9895	801.706	259.422
13.4332	16.367	807.037	255.434
13.4896	16.3394	797.749	256.535
13.3603	16.3573	800.378	255.41
13.2612	16.3753	803.45	257.473
13.3876	16.3932	794.152	253.386
13.2307	16.3402	784.853	255.475
13.2301	16.1576	814.167	260.384
13.4528	16.2986	807.395	258.066
13.7757	16.4024	819.616	251.332
13.7868	16.3934	818.865	260.714
13.5947	16.3845	807.064	261.23
13.8047	16.3755	809.367	260.026
13.8923	16.3294	816.858	262.669
13.6379	16.3031	803.824	261.937
13.6441	16.33	809.886	261.758
13.7116	16.3569	818.747	261.219
13.7871	16.3838	806.093	263.569
13.5987	16.4023	804.65	262.717
13.4753	16.3586	814.233	260.445
13.4756	16.3304	801.33	261.517
13.5633	16.3304	807.531	264.428
13.6509	16.3304	812.439	264.317
13.7386	16.3304	812.439	264.569
13.6084	16.3304	812.439	265.485
13.4726	16.3304	812.439	270.749
13.4773	16.2943	809.298	268.972
13.4873	16.3043	811.287	268.583
13.4977	16.3147	813.381	254.679
13.5082	16.3252	815.475	246.437
13.5134	16.3349	805.734	251.336
13.5134	16.3439	797.329	251.907
13.5134	16.3529	802.338	252.055
13.5134	16.3618	790.501	253.591
13.5134	16.3642	802.611	252.846
13.5134	16.3178	806.01	255.759
13.5134	16.2941	814.725	257.289
13.5134	16.3031	810.651	258.465
13.5134	16.312	810.735	260.979
13.5134	16.321	801.71	258.049
13.5134	16.3262	805.268	258.984
13.5134	16.3037	819.712	258.361
13.4463	16.3031	801.17	262.39
13.3121	16.33	788.298	257.376
13.326	16.3569	801.364	256.685
13.5134	16.3838	792.635	260.797
13.5134	16.4052	790.546	263.615
13.5134	16.3853	804.662	261.874
13.4798	16.3668	801.814	264.221
13.4125	16.3578	807.616	267.789
13.3452	16.3488	807.551	269.912
13.2779	16.3399	808.283	266.859
13.2432	16.3289	803.205	269.072
13.4493	16.3037	800.191	269.735
13.4012	16.2806	799.17	269.061
13.4216	16.2627	797.129	266.435
13.442	16.2447	795.088	264.919
13.4624	16.2268	793.046	265.526
13.4828	16.2192	791.005	266.682
13.5032	16.2882	788.964	266.479
13.435	16.3304	801.956	266.385
13.2783	16.3304	811.518	263.776
13.2713	16.3311	803.93	265.64
13.3494	16.4259	776.714	269.533
13.3647	16.453	779.592	248.734
13.4639	16.4802	785.159	248.429
13.4639	16.4848	771.811	253.063
13.365	16.4668	771.582	251.343
13.266	16.4489	771.7	250.455
13.2657	16.4309	762.878	252.047
13.3198	16.429	764.967	251.744
13.5199	16.5458	753.645	251.46
13.5572	16.5938	760.799	252.78
13.4816	16.5489	767.703	255.31
13.4059	16.5041	775.695	252.495
13.3303	16.4592	775.695	255.111
13.3213	16.4189	775.695	252.618
13.5126	16.4121	775.695	243.994
13.3813	16.4937	772.974	245.687
13.4792	16.4937	775.695	247.286
13.4868	16.4937	778.417	245.11
13.4944	16.4937	781.139	244.833
13.502	16.4937	783.86	244.555
13.5096	16.4937	786.582	244.278
13.3598	16.4334	767.568	248.361
13.2586	16.3128	754.415	250.367
13.2523	16.1921	769.912	250.654
13.1799	16.0714	773.389	253.877
13.2934	16.2319	770.401	249.288
13.4461	16.4937	759.195	246.344
13.3843	16.4937	770.271	243.283
13.2519	16.4937	774.57	250.893
13.3451	16.4937	772.498	246.969
13.2368	16.4937	774.659	249.407
13.2506	16.4937	777.313	252.518
13.2664	16.4937	788.458	248.272
13.3729	16.4892	769.382	251.704
13.3373	16.4803	759.223	254.218
13.4314	16.4713	775.205	249.948
13.2857	16.4623	777.774	247.34
13.2666	16.4077	769.923	249.353
13.2833	16.1185	782.542	250.802
13.4714	16.4496	774.656	246.093
13.5863	16.4937	780.741	245.88
13.5792	16.4937	786.827	244.076
13.572	16.4937	792.913	242.272
13.5649	16.495	798.999	243.877
13.5578	16.5186	793.377	243.846
13.4068	16.3925	766.78	246.088
13.4148	16.5259	761.297	246.095
13.3262	16.5169	752.548	247.979
13.2376	16.5079	743.8	249.863
13.3136	16.499	774.289	250.013
13.5524	16.5125	777.709	247.889
13.4144	16.3272	771.415	246.056
13.2862	16.2404	770.223	246.87
13.2822	16.2829	769.396	249.581
13.1762	16.3192	762.281	247.754
13.0476	16.1513	768.289	248.746
13.4092	16.5251	776.955	250.948
13.5143	16.4716	770.237	252.322
13.4344	16.3456	759.319	252.115
13.3545	16.2197	748.68	251.803
13.2746	16.0937	772.735	251.522
13.265	16.3597	771.09	245.341
13.5007	16.5068	778.145	244.278
13.4121	16.4937	775.521	246.329
13.2599	16.4937	782.858	248.821
13.3609	16.4937	779.947	248.24
13.2499	16.4937	775.304	244.999
13.6761	16.4937	782.542	248.547
13.5125	16.4937	775.512	251.557
13.4845	16.4892	760.081	246.27
13.3449	16.4803	776.881	244.677
13.2053	16.4713	777.415	246.327
13.0657	16.4623	775.757	245.344
13.0853	16.3835	774.1	244.01
13.1329	16.1709	772.442	246.211
13.2668	16.2206	763.903	250.235
13.4059	16.4627	748.484	253.366
13.451	16.4815	738.685	256.316
13.4922	16.4725	788.936	254.004
13.5333	16.4635	783.64	256.155
13.5745	16.455	778.343	255.01
13.4745	16.4439	791.109	257.088
13.3101	16.426	794.409	252.613
13.4138	16.4081	800.729	253.074
13.5401	16.3901	799.171	249.897
13.5501	16.3683	804.887	252.526
13.4712	16.3178	802.411	248.54
13.442	16.2941	803.932	249.574
13.4624	16.3031	802.261	253.095
13.4828	16.312	816.598	250.583
13.5032	16.321	790.388	252.816
13.5236	16.3347	793.4	250.514
13.544	16.3839	794.388	250.803
13.5005	16.3986	796.986	251.987
13.393	16.3717	814.934	255.435
13.2854	16.3448	805.515	258.882
13.3903	16.3179	795.635	255.717
13.4793	16.2795	792.983	252.251
13.3387	16.1559	801.191	245.749
13.3571	16.0989	795.033	245.438
13.5299	16.1258	799.322	245.464
13.4698	16.1528	803.153	247.057
13.3947	16.1797	805.806	248.651
13.357	16.201	808.459	248.751
13.4887	16.1812	811.112	246.403
13.3694	16.1851	796.223	246.315
13.4896	16.2209	798.088	243.318
13.603	16.2568	796.461	243.363
13.5969	16.2927	804.801	243.175
13.5472	16.3193	802.865	245.554
13.4975	16.2769	810.609	247.573
13.4726	16.2488	800.191	245.481
13.4726	16.2488	800.191	242.577
13.4726	16.2488	800.191	243.99
13.4726	16.2488	800.191	242.105
13.4726	16.2488	800.191	242.009
13.5134	16.2896	798.15	241.69
13.5134	16.2941	797.809	239.378
13.5134	16.3031	801.212	235.56
13.5134	16.312	804.614	236.804
13.5134	16.321	808.016	234.268
13.5134	16.3234	811.418	231.732
13.5134	16.2769	814.82	232.014
13.5168	16.2577	798.226	237.491
13.5236	16.2757	801.58	233.523
13.5304	16.2936	807.223	237.041
13.5372	16.3116	805.009	240.839
13.544	16.3277	798.612	243.384
13.5509	16.3304	796.943	243.057
13.5543	16.3304	796.108	241.69
13.5543	16.3304	796.108	241.69
13.5134	16.2896	803.005	242.364
13.5134	16.2896	807.827	242.949
13.5134	16.2896	805.319	243.589
13.5134	16.2896	804.631	244.228
13.5134	16.2896	799.363	244.548
13.5134	16.2896	792.164	241.936
13.5134	16.2896	793.838	233.931
13.5134	16.2896	809.574	236.562
13.5134	16.2896	811.484	238.134
13.51	16.2896	791.946	238.122
13.5032	16.2896	795.065	241.932
13.4964	16.2896	792.271	245.932
13.4896	16.2896	791.398	250.373
13.4828	16.2896	794.898	252.734
13.476	16.2896	799.318	247.046
13.4692	16.2896	795.772	242.144
13.4624	16.2896	793.664	246.705
13.4556	16.2896	791.831	253.165
13.4488	16.2896	793.768	254.281
13.442	16.2839	802.13	258.767
13.4352	16.2361	802.13	262.432
13.4318	16.2035	795.428	263.251
13.4318	16.1945	794.067	266.645
13.4318	16.1855	792.706	267.105
13.4318	16.1766	791.345	267.119
13.4318	16.1742	789.984	267.582
13.4318	16.2206	788.624	271.525
13.4318	16.2488	803.448	273.479
13.4318	16.2488	801.493	276.714
13.3634	16.1731	805.953	276.143
13.4794	16.2018	782.292	278.37
13.4372	16.2532	774.375	280.302
13.4064	16.3047	777.926	280.502
13.3747	16.3298	778.398	281.975
13.292	16.214	784.635	286.094
13.1989	16.0666	783.966	286.771
13.101	15.9192	787.852	294.599
13.299	16.2689	783.226	322.327
13.4201	16.3137	783.803	320.298
13.3138	16.1728	774.09	316.308
13.078	15.9391	771.257	318.065
13.1487	16.0993	785.583	324.494
13.281	16.2896	775.695	325.678
13.325	16.2896	775.695	325.501
13.369	16.2896	775.695	323.333
13.3483	16.2211	776.035	322.324
13.2631	16.0841	776.716	322.113
13.1779	15.9471	777.396	322.184
13.0361	15.8199	778.077	321.702
13.199	16.0853	778.757	337.303
13.3269	16.2438	779.438	343.831
13.3195	16.1855	793.91	342.115
13.3399	16.1407	822.174	340.783
13.3603	16.0958	839.57	334.084
13.3807	16.051	835.04	329.257
13.4012	16.0106	844.893	309.461
13.4216	16.0038	839.587	298.541
13.3883	15.9335	831.963	296.846
13.3013	15.7929	822.022	294.171
13.2143	15.6523	812.08	301.562
13.1628	15.5598	818.812	295.731
13.4489	16.0166	830.252	281.962
13.4924	16.0642	830.524	280.973
13.5066	16.063	835.96	279.002
13.493	16.0182	842.176	277.378
13.4794	15.9733	848.392	276.622
[truncated: 122 more rows]
