# Supplementary material for: An integrated method for the leakage fault mode diagnosis and life prediction of the reactor coolant pump
Source: PLoS One. 2024 Jun 28;19(6):e0304652. doi: 10.1371/journal.pone.0304652 (PMC11213310; doi:10.1371/journal.pone.0304652)
Supplement: S2 File — (XLSX) [file pone.0304652.s002.xlsx]

## Sheet: Pump No.2
Tin（℃）	Tout（℃）	Qin（l/h)	Qout(l/h)
16.4555	20.4546	697.359	235.711
15.7642	20.2112	703.991	237.591
16.5512	20.4157	710.622	238.119
16.6736	20.3347	717.254	236.602
16.4291	20.1452	721.126	240.256
15.832	19.9855	707.629	216.371
16.4771	20.2707	686.573	212.8
16.5749	20.5266	683.898	238.82
16.6344	20.6206	681.075	220.974
16.8791	20.3902	670.595	222.015
16.5962	20.4431	683.069	221.243
17.0689	20.8203	699.663	212.113
17.2522	20.6571	692.11	217.795
16.7922	20.6398	685.261	221.918
16.696	21.0602	708.481	216.27
17.0713	21.2804	831.282	222.012
19.6557	22.8566	736.375	236.61
19.8242	23.0705	729.798	240.933
19.2974	22.405	747.296	249.926
18.9992	22.1189	738.782	267.393
18.5877	21.8221	742.814	269.968
18.1874	21.6543	740.747	262.134
18.2572	21.8101	737.883	240.72
18.3474	22.0231	742.681	246.186
18.7099	21.9066	746.031	244.363
18.5801	21.7093	748.74	245.942
18.3066	21.6647	754.561	247.316
18.1703	21.8126	752.599	240.988
18.2902	21.6184	753.164	241.787
18.7286	21.9678	751.847	238.169
18.5132	22.0631	745.084	242.215
18.8004	21.9339	748.672	239.961
18.7322	21.8047	747.025	238.101
18.5539	21.6755	744.617	239.666
18.4161	21.8373	754.468	240.024
18.4964	21.815	753.494	244.709
18.5493	22.1416	768.882	241.668
18.6136	22.0878	755.282	238.306
18.805	22.034	755.282	242.719
18.6373	21.9802	755.282	244.717
18.5051	21.9403	755.282	247.522
18.724	22.0038	755.282	247.493
18.274	21.7306	755.226	238.691
18.431	21.7442	753.92	234.619
18.3937	22.1007	717.989	240.439
18.6113	21.4292	750.775	241.914
18.0866	21.36	742.431	226.948
18.4378	21.8599	751.116	238.193
18.5116	21.9052	757.727	241.023
18.4533	21.9501	756.283	243.03
18.4687	21.9949	755.188	239.541
18.3021	22.0398	756.853	235.72
18.5792	22.0801	754.708	238.823
18.8616	22.0869	755.978	233.724
18.4272	21.8151	760.067	243.747
18.5515	22.0172	738.483	241.654
18.621	22.0869	742.971	240.27
18.5321	22.0869	755.282	239.085
18.4715	22.0962	755.579	236.945
18.7137	21.9404	773.401	235.854
18.3986	21.6129	751.2	240.533
18.1793	21.2362	751.2	241.157
18.5534	21.7779	750.714	236.156
18.6352	21.9873	756.115	231.97
18.4785	22.0272	749.243	236.52
18.4331	22.067	760.552	232.342
18.4525	21.8876	763.447	239.628
18.4445	21.8589	763.447	239.921
18.6041	21.7672	763.447	239.37
18.6213	21.864	760.195	239.993
18.5782	21.9786	769.281	236.308
18.5352	21.9964	768.161	238.077
18.7043	22.0025	747.228	240.215
18.4337	21.6513	757.948	244.432
18.5472	21.7373	770.904	239.89
18.1281	21.3384	767.606	239.707
18.5316	21.9401	753.947	233.42
18.7576	21.9845	752.115	237.659
18.3753	21.745	755.351	237.776
18.6741	21.9113	763.655	237.953
18.8282	21.7306	771.959	235.889
18.0451	21.3031	778.634	238.211
18.1112	21.4952	683.435	220.671
18.6082	22.2097	675.837	238.435
18.3247	22.1634	681.226	235.84
17.4142	21.9081	696.417	235.168
18.4037	22.0693	691.653	242.482
18.4281	22.0507	723.721	243.818
18.5856	22.2319	747.592	247.505
18.5336	22.1625	737.589	259.415
18.7211	21.9659	731.248	254.719
18.4018	21.6935	725.487	253.582
18.571	22.0213	733.867	243.818
18.5747	21.8031	724.375	244.436
18.3529	21.7958	739.799	241.222
18.6268	22.101	745.985	241.891
18.6915	22.1053	736.51	238.604
17.9882	21.4422	743.034	249.4
18.3222	21.7912	729.127	244.324
18.3759	22.0495	729.048	235.158
18.157	21.5033	743.408	229.214
18.4026	22.1016	740.215	241.258
18.5283	21.9232	737.806	240.267
18.3952	21.8431	736.33	242.75
18.2304	21.864	732.095	239.224
18.0699	21.717	731.19	248.146
18.3143	21.8029	735.548	241.149
18.4191	21.8865	734.12	235.788
18.2052	21.9531	736.575	237.57
18.2523	21.9391	737.816	237.515
18.8738	22.2619	736.12	232.051
18.3779	22.0755	736.467	234.648
17.9913	21.9336	735.789	239.847
18.0135	21.4927	736.31	232.119
18.7088	22.1398	732.146	234.227
18.7981	22.0244	721.911	237.153
18.9433	22.291	724.71	234.868
18.8309	22.1874	734.728	234.09
18.606	21.9802	726.282	232.796
18.521	21.9333	717.835	240.978
17.7966	21.5938	713.604	242.3
17.9337	21.4357	731.224	236.405
18.8278	22.2499	734.416	233.888
18.5057	22.0815	734.869	234.067
18.2734	21.9475	734.869	237.595
18.4769	21.9152	734	244.734
18.3462	21.5578	719.4	244.364
18.3724	21.7323	724.888	235.844
18.8498	22.2809	739.245	231.212
18.4971	21.9858	731.199	239.073
18.3668	21.9761	732.582	239.171
18.5642	21.7771	730.536	242.169
18.3962	21.7373	724.691	240.662
17.759	21.2645	726.736	242.184
18.6727	22.1741	729.892	234.17
18.6905	22.2174	732.778	238.201
18.3944	21.9885	729.306	237.311
18.3574	21.8203	721.528	243.384
17.8103	21.3761	723.183	234.738
18.4731	22.1828	710.07	231.405
17.8138	21.3195	733.058	238.837
18.5571	22.1474	738.562	236.94
18.7459	22.2634	740.256	242.687
18.6191	22.0864	739.513	242.433
18.4237	22.0213	739.476	245.448
18.558	22.2544	740.37	249.306
18.6426	22.1365	733.101	242.355
18.4261	21.9909	744.463	245.577
18.5505	21.8452	779.532	246.112
18.3948	21.8579	768.313	242.895
18.5003	22.2783	729.951	241.548
18.799	22.3684	729.154	238.748
18.6095	22.4045	723.302	239.423
18.794	22.3866	724.663	243.689
18.8181	22.3687	726.024	247.244
18.8422	22.3507	727.384	239.934
18.8663	22.3346	728.745	240.706
18.8904	22.3319	730.106	244.057
18.8203	22.2521	729.766	240.444
18.6559	22.0927	727.725	239.714
18.4916	21.9333	725.683	241.424
18.4746	22.0739	723.642	248.416
18.4176	21.995	721.601	247.135
18.5048	22.2714	719.559	249.039
18.6758	22.1781	735.986	247.031
18.3772	21.8788	740.517	247.542
18.5493	22.0633	737.485	244.032
18.7468	22.3319	736.173	241.635
18.9285	22.3319	740.897	241.176
18.9414	22.3319	725.447	238.158
18.8431	22.3094	723.497	240.596
18.6427	22.2646	731.936	240.96
18.6724	22.2197	723.238	243.249
18.3577	22.1749	712.047	245.221
18.6568	22.1402	716.909	242.172
18.438	22.1812	727.25	244.373
18.5365	22.1959	723.93	241.485
18.1054	22.169	730.566	242.833
18.6348	22.1421	716.622	240.874
18.582	22.1152	721.647	247.648
18.6409	22.0967	727.543	247.467
18.8426	22.1404	729.088	243.021
18.4824	22.0213	740.487	242.95
17.9078	21.7227	752.191	246.047
18.299	22.003	734.415	247.118
18.5007	22.1127	743.248	245.052
18.5519	22.0697	754.045	248.447
18.6163	22.0267	751.495	251.159
18.4038	22.0322	737.045	248.634
18.1783	22.086	735.073	249.297
18.5998	22.1398	737.78	242.535
18.467	22.1936	739.879	248.117
18.6424	22.1915	731.66	252.795
18.6047	21.9895	734.531	250.853
18.6228	22.1504	734.365	253.183
18.9121	22.0323	735.515	250.694
19.0297	21.9143	738.229	249.776
18.647	21.7963	741.152	251.998
18.4127	21.758	739.315	248.329
18.5213	22.1743	728.422	247.581
18.7722	22.2548	734.869	243.589
18.4037	22.0006	734.869	246.085
18.6893	22.2675	732.623	248.081
18.5462	22.039	718.271	248.652
18.2857	21.9637	717.368	250.832
18.5909	22.1377	729.198	256.702
18.5989	22.3072	724.793	255.908
18.2382	21.9757	721.535	258.023
18.534	22.2276	729.868	250.215
18.8312	22.2986	720.774	251.803
18.7476	22.2168	711.681	252.277
18.5222	22.022	713.553	255.202
18.5623	22.1349	725.47	252.012
18.2548	21.9858	714.721	257.399
18.5272	21.8368	720.307	253.618
18.4352	21.8959	720.48	249.988
18.9165	22.2537	719.371	246.542
18.9344	22.3058	733.857	248.529
18.6578	22.1389	724.219	250.743
18.0755	21.6138	706.591	254.468
18.7919	22.1146	725.185	249.467
18.3456	21.8101	726.661	261.037
18.4323	21.9805	718.784	256.147
18.2599	21.946	732.927	249.424
18.3639	22.079	723.715	251.837
18.189	21.9021	732.344	259.388
18.2565	22.0998	733.712	255.126
18.3188	21.9374	734.535	253.624
18.4809	22.0472	738.411	249.556
18.6044	22.1272	742.783	255.112
18.6466	22.0151	736.399	252.74
18.3756	21.6965	737.197	254.02
18.5303	22.0788	732.113	249.413
18.7109	22.3319	730.787	249.817
18.9506	22.3319	730.787	251.736
18.9243	22.3558	735.209	247.986
18.4247	22.0878	730.267	252.207
18.3035	21.8473	737.271	258.131
18.4084	21.9836	727.425	262.081
18.6484	22.1125	726.973	251.446
18.6179	21.9668	715.806	253.393
18.1873	21.7963	723.033	266.614
18.521	22.032	738.529	256.527
18.3117	22.1277	722.746	255.729
18.3972	22.0435	723.777	263.53
18.4582	21.8899	743.746	261.803
18.5763	22.0576	733.34	258.311
18.7858	22.288	737.789	257.676
18.6348	22.1197	734.427	259.067
17.9226	21.4369	737.818	266.145
18.2591	21.805	900.146	257.822
18.7006	21.5872	833.84	241.15
18.3188	21.7652	792.723	255.323
18.6661	22.0739	733.57	248.882
18.3242	22.0215	738.396	258.324
18.2898	22.0677	749.389	251.512
18.5786	22.1327	733.607	247.944
18.3607	21.8904	740.393	251.056
18.0792	21.6676	739.166	258.848
18.6968	22.1068	739.649	247.395
18.7754	21.8242	738.059	248.779
18.0688	21.4623	729.378	265.985
18.4227	21.8481	734.159	254.124
18.4163	22.1107	730.972	252.87
18.3663	21.7749	724.688	256.992
18.8627	22.3526	732.722	249.773
18.3988	22.0676	737.329	270.043
18.3364	22.1512	749.401	258.988
18.4765	22.2774	736.418	255.22
18.8083	22.1345	734.998	252.653
18.5746	21.9916	737.276	259.266
18.7339	22.1064	740.739	259.711
18.7271	22.2475	731.967	258.606
18.5763	22.069	737.951	267.957
18.8542	22.4701	726.253	257.211
18.7653	22.2138	727.962	258.931
18.4247	22.0525	720.385	260.106
18.7232	22.234	732.534	263.349
18.4793	22.2026	722.921	264.47
18.3766	22.0201	721.301	271.861
18.7113	22.26	724.238	264.1
18.5125	22.1287	722.563	268.639
18.825	22.3434	730.982	263.212
18.6511	22.419	721.738	271.885
18.4201	22.2363	721.261	273.003
18.5802	22.0497	710.374	275.929
18.509	22.2286	699.487	278.543
18.569	22.4075	717.512	279.343
18.0709	21.6442	714.59	293.689
17.0795	21.0729	722.791	295.715
17.2612	20.7899	741.183	275.346
16.855	20.3895	747.807	282.877
17.142	20.7392	733.703	264.074
16.9898	20.7396	716.895	259.515
16.9516	20.7564	713.883	266.639
17.3084	20.8284	729.335	263.824
16.9598	20.821	723.111	277.46
16.8996	20.7079	724.546	280.637
16.7982	20.5691	735.884	286.294
16.7062	20.4327	745.375	284.914
16.8843	20.6947	717.243	283.78
17.1568	20.8108	735.294	276.693
16.705	20.6022	727.449	269.197
16.6053	20.5698	735.294	268.857
16.6194	20.4129	736.369	275.771
16.6861	20.2802	736.518	273.675
16.8397	20.4797	734.794	272.311
17.2787	20.7921	736.045	253.843
16.9887	20.6881	728.565	258.941
16.8984	20.6834	736.405	262.83
16.8933	20.585	734.458	267.107
16.7873	20.6207	736.225	272.129
17.6092	21.3038	734.071	253.636
17.6195	21.3112	735.873	254.549
17.6746	21.2054	726.209	254.127
17.6919	21.0353	722.984	252.95
17.4864	20.9077	767.53	262.015
17.6222	21.3112	749.401	253.64
17.7069	21.3112	730.787	255.278
17.8373	21.3112	730.787	253.646
17.6541	21.4454	738.649	250.933
17.7833	21.4706	737.999	252.1
17.8237	21.4975	737.303	251.396
17.8403	21.5244	736.608	251.321
17.8569	21.5468	735.912	247.05
17.8735	21.5054	735.217	250.549
17.7245	21.4018	745.568	249.598
17.4099	21.2563	766.967	246.634
17.0953	21.1109	788.365	247.133
17.0379	21.0658	779.289	249.214
17.507	21.271	733.711	262.53
17.5812	21.5323	720.872	256.165
17.3208	21.2853	741.335	256.47
17.577	21.3357	753.631	262.245
17.6143	21.5562	734.869	263.436
17.7414	21.5562	734.869	261.478
17.6626	21.5562	724.774	260.38
17.4411	21.5562	725.868	262.522
17.5454	21.5517	730.098	263.778
17.7993	21.5427	736.887	261.1
17.81	21.5337	743.676	262.287
17.7257	21.5248	750.464	260.105
17.4592	21.5195	757.253	256.772
17.5838	21.5421	743.775	262.8
17.5116	21.344	741.219	264.751
17.4207	21.2917	721.844	274.244
17.3112	21.1863	724.011	257.76
17.3369	21.0365	723.071	261.31
17.761	21.2932	718.799	262.957
17.8343	21.5728	724.547	263.795
17.5023	21.2625	729.492	269.133
17.2549	21.0447	743.534	273.714
17.2837	21.296	737.565	258.25
17.1641	21.2253	716.442	265.573
17.4903	21.2398	703.94	268.116
17.7247	21.6171	720.432	258.882
16.9509	20.7501	733.365	270.273
17.4569	21.2616	738.936	267.965
17.3227	21.4545	721.177	256.907
17.3187	21.2373	712.62	259.354
17.6229	21.4126	704.062	261.917
17.8725	21.6378	707.34	256.487
17.0977	21.0913	722.567	263.126
17.4622	21.1874	728.298	261.01
17.0659	20.8957	742.724	270.284
17.6575	21.4963	741.063	255.026
17.5639	21.6016	723.823	254.689
17.7104	21.5713	722.621	258.555
17.7402	21.5562	729.184	259.444
17.7019	21.5562	732.278	260.222
17.5884	21.5562	740.16	265.212
17.571	21.5562	748.043	262.027
17.5932	21.5533	755.926	262.042
17.8985	21.5294	742.825	257.958
17.8933	21.5153	723.702	259.855
17.6899	21.5811	734.397	258.073
17.8122	21.5628	732.124	257.642
17.6891	21.5562	737.781	258.432
17.8553	21.5562	728.413	257.079
17.8793	21.5562	734.669	258.546
17.8756	21.5562	731.313	257.411
17.6997	21.5562	736.679	258.139
17.6795	21.5562	726.826	259.203
17.841	21.5562	718.539	254.139
17.6993	21.6114	732.217	258.358
17.6151	21.5789	737.04	260.697
17.7641	21.5562	730.091	259.091
17.7182	21.5937	723.699	258.594
17.7565	21.629	720.593	259.832
17.6828	21.6199	726.057	261.18
17.6092	21.6107	734.578	260.399
17.9177	21.6016	737.494	256.874
17.7597	21.5271	731.153	263.273
17.7374	21.3874	732.98	257.08
17.5966	21.2477	734.312	258.981
17.4679	21.1816	728.229	259.496
17.7016	21.5634	721.269	260.149
17.9598	21.5042	723.745	257.998
17.7467	21.4835	734.387	261.692
17.6797	21.5014	736.389	260.764
17.4825	21.5194	727.58	259.582
17.6863	21.5373	727.47	264.804
17.769	21.5421	718.374	267.496
17.7687	21.4492	720.983	261.544
17.4352	21.4108	727.044	264.493
17.845	21.4467	731.772	262.458
17.7265	21.4826	736.872	263.85
17.5727	21.5185	739.579	260.434
17.4844	21.5422	732.209	263.009
17.8296	21.4759	719.063	261.749
17.4731	21.373	742.702	260.378
17.6585	21.2516	757.914	262.259
17.5402	21.1302	758.538	274.433
17.8269	21.0088	763.969	272.09
17.6403	21.1557	737.131	268.192
17.6696	21.1556	745.43	267.884
17.7411	21.2303	725.177	266.6
17.4119	21.1419	723.83	279.057
17.8481	21.1607	726.352	261.046
17.6961	21.2566	759.657	260.848
17.8183	21.3623	787.016	269.419
17.8334	21.301	782.912	271.204
17.8365	21.2699	779.027	273.355
17.7671	21.2632	796.787	272.023
17.6743	21.2542	800.372	273.557
17.5815	21.2453	798.885	273.049
17.5823	21.2363	790.838	276.951
17.8477	21.2145	786.235	268.933
17.793	21.0767	793.564	266.092
17.5422	20.8153	787.29	274.088
17.5641	20.9197	776.639	262.138
17.4802	20.894	779.303	266.828
17.1656	20.7418	785.416	282.849
17.6315	20.9888	784.236	263.045
17.6777	20.9029	795.955	264.7
17.6777	20.9029	796.488	259.356
17.6777	20.9029	775.273	257.84
17.4869	20.7717	773.831	257.661
17.2235	20.871	770.743	263.759
17.742	21.0672	776.037	261.634
17.6469	21.1071	774.531	257.833
17.5132	21.1071	767.503	262.584
17.7185	21.1071	783.86	258.049
17.7452	21.116	785.739	256.524
17.3303	20.8955	788.416	255.346
17.6962	21.0769	782.568	260.171
17.8021	21.1071	773.162	259.935
17.7244	21.1071	772.851	258.92
17.6468	21.1071	776.814	260.608
17.5691	21.1071	768.358	259.341
17.5591	21.0638	759.902	261.481
17.5711	20.7939	771.682	260.74
17.6013	20.9972	781.722	256.573
17.4229	20.7774	771.833	258.978
17.5342	20.8382	763.054	256.753
17.7603	20.9334	782.285	259.561
17.6129	20.7525	781.573	261.081
17.5517	20.7937	768.823	260.311
17.5969	20.8538	778.946	257.261
17.4371	20.8599	780.602	259.102
17.9282	21.0755	787.861	252.134
17.729	21.1249	775.797	249.339
17.6027	21.1504	774.624	253.121
17.8266	21.176	778.781	255.251
17.7035	20.9993	767.515	258.936
17.6015	21.1746	772.132	257.633
17.537	21.1566	774.37	260.467
17.8971	21.1387	776.746	255.124
17.808	21.1208	795.331	263.816
17.8021	21.0776	806.123	261.203
17.5694	20.8587	793.711	269.449
17.5651	21.064	790.136	260.033
17.8211	21.1089	785.52	258.573
17.9778	21.1537	790.718	256.134
17.8408	21.1986	786.955	260.596
17.9875	21.2122	789.107	254.513
17.8063	21.0045	783.903	259.988
17.6693	20.9164	779.83	263.091
17.9042	21.1436	778.798	260.806
17.9578	21.1424	795.464	258.679
17.9928	21.1773	785.728	255.198
18.0277	21.2121	786.775	259.21
17.7231	21.2116	784.881	256.855
17.5648	21.1757	786.922	258.126
17.695	21.1398	788.964	260.713
17.535	21.104	791.005	261.389
17.6893	21.0774	793.046	267.693
17.8023	21.1197	795.088	265.146
17.7331	21.1479	772.24	268.852
17.8002	21.1479	783.343	267.4
17.7704	21.1206	782.328	265.143
17.7466	21.1071	788.105	264.271
17.7353	21.1071	786.041	263.217
17.7241	21.1071	776.145	264.113
17.6263	20.988	805.181	263.161
17.4417	20.7498	839.656	263.368
17.1418	20.7629	776.76	266.652
17.4736	21.1236	754.88	262.662
17.6308	21.1496	765.18	267.203
17.3323	21.1757	763.768	268.2
17.3571	20.9084	752.761	273.891
17.4627	21.0514	763.297	269.586
17.2641	20.9784	766.557	271.775
17.5431	20.8018	775.454	268.668
17.4753	20.9683	784.352	273.735
17.7724	21.2419	770.484	266.883
17.6878	21.1959	755.31	268.256
17.7307	21.0468	746.164	269.911
17.6341	20.8978	752.744	266.323
17.5605	20.9112	755.666	275.637
17.4823	21.0091	733.45	272.541
17.5088	21.107	730.787	280.334
17.7673	21.5111	711.832	270.421
17.6995	21.5024	718.98	269.72
17.6297	21.4934	725.146	269.739
17.5599	21.4844	719.705	262.648
17.4625	21.3952	720.872	270.515
16.9203	20.6256	722.038	304.322
16.7088	20.4943	741.721	310.5
16.7284	20.2485	779.921	316.588
16.9942	20.2942	803.607	316.133
17.5299	20.9228	763.94	287.407
17.6665	20.85	755.282	270.968
17.0442	20.7276	755.282	308.227
17.5509	21.1709	765.397	276.645
17.4849	20.8607	761.166	279.157
17.4976	20.6426	755.345	277.83
17.3438	20.4565	764.279	283.548
16.7145	20.3265	769.368	314.878
16.7157	20.3017	765.231	318.388
16.5191	20.0194	806.434	315.961
16.812	20.4519	773.561	275.34
17.558	21.0713	776.518	260.803
17.8893	21.3421	777.449	252.062
18.0156	21.3297	778.381	252.659
17.9923	21.3174	779.312	253.056
17.8248	21.1763	812.439	255.909
17.529	20.8977	824.164	261.823
17.7965	21.2512	769.424	253.917
17.649	21.3112	765.384	256.282
17.8586	21.3112	761.343	255.831
17.9116	21.3112	757.303	255.691
17.8821	21.3067	770.902	255.265
17.8011	21.2978	766.373	256.622
17.72	21.2888	778.983	258.253
17.6389	21.2798	778.044	258.628
17.8353	21.2746	777.104	259.065
17.8639	21.2971	776.165	255.323
17.6914	21.1129	777.056	256.001
17.5783	20.9686	779.778	266.611
17.7018	21.1853	782.5	253.921
17.4968	20.9142	785.221	258.165
17.5846	21.2382	787.943	260.701
17.9583	21.2527	790.665	256.524
17.7927	21.0871	770.511	254.399
17.3714	20.6654	771.711	258.91
16.9684	20.4028	771.291	245.671
17.5731	20.9428	774.041	259.749
17.0045	20.4617	774.838	250.609
17.5892	21.2812	772.039	251.695
17.5696	21.1179	762.97	260.087
17.6182	21.0096	759.316	259.843
17.8602	21.0918	775.974	251.565
17.5174	20.9599	774.738	252.861
17.5304	21.3512	763.498	253.245
17.9312	21.4062	772.29	252.681
17.6592	21.1485	776.138	259.82
17.6692	21.2697	768.066	266.189
17.6617	21.2843	759.365	258.809
17.5376	21.1081	759.365	255.285
17.5795	21.062	759.365	261.652
17.9607	21.4337	759.365	257.975
17.7187	21.4337	796.985	261.946
17.7604	21.4337	781.387	259.395
17.8002	21.4337	763.359	257.424
17.8002	21.4337	772.028	255.727
17.6468	21.1405	773.591	262.968
17.6346	21.3261	782.679	260.35
17.5639	21.2821	770.475	260.879
17.7959	21.1422	771.997	260.924
17.7857	21.0022	797.806	269.636
17.7232	20.9305	812.102	266.805
17.7169	21.1527	809.995	263.924
17.7194	21.0362	792.486	259.769
17.568	21.358	810.902	251.417
17.5929	21.367	808.19	251.304
17.6179	21.376	805.479	251.192
17.6428	21.385	802.767	251.079
17.6677	21.394	800.055	250.967
17.6926	21.4029	797.344	250.854
17.7176	21.4119	794.632	250.742
17.7425	21.4209	791.92	250.629
17.7674	21.4299	789.209	250.516
17.7924	21.4389	786.497	250.404
17.8173	21.4479	783.785	250.291
17.8422	21.4569	781.073	250.179
17.8672	21.4659	778.362	250.066
17.8921	21.4749	775.65	249.954
17.917	21.4839	772.938	249.841
17.942	21.4929	770.227	249.729
17.9669	21.5019	767.515	249.616
17.9918	21.5108	764.803	249.504
17.8111	21.2482	761.151	254.677
17.6377	21.1102	762.822	277.324
17.8934	21.1973	755.67	258.651
17.7413	21.0426	764.572	262.634
17.5013	21.1309	752.862	280.32
17.7589	21.4134	768.145	258.624
17.7812	21.1743	767.19	267.933
17.5068	21.0306	769.555	266.907
17.3752	21.1917	773.735	256.344
17.6044	21.1896	767.984	258.004
17.7354	21.1176	775.882	265.69
17.7085	21.1517	771.145	263.505
17.3159	21.0675	769.048	273.046
17.9165	21.3282	756.169	265.873
17.9191	21.2298	757.464	259.666
17.8553	21.0664	754.293	260.609
17.6727	21.0562	754.333	263.625
17.8787	21.4619	756.198	260.842
17.9115	21.4473	755.195	256.15
17.9178	21.3928	763.185	260.169
17.9115	21.4937	771.176	258.396
17.9046	21.3352	779.166	259.003
17.6791	21.182	766.951	264.473
17.54	21.3941	768.869	259.765
17.8158	21.3854	757.762	257.169
17.6619	21.2504	771.106	263.356
17.841	21.5562	769.29	258.023
17.841	21.5562	773.111	258.215
17.8439	21.5538	755.378	258.296
17.796	21.5352	755.414	259.573
17.8499	21.5517	759.059	261.499
17.9326	21.5427	755.282	258.081
18.0447	21.5337	755.282	255.694
18.0142	21.5248	755.282	258.795
18.0631	21.5224	755.282	256.169
18.0993	21.5688	755.282	256.35
17.8051	21.3944	763.745	264.86
18.0386	21.6233	758.415	257.66
18.0854	21.6592	753.606	253.354
18.1322	21.6951	761.479	253.1
18.179	21.7309	773.126	250.658
18.2258	21.7585	774.839	247.362
18.2493	21.7648	757.289	251.568
18.2493	21.7737	762.2	251.833
18.2493	21.7827	747.038	249.565
18.2493	21.7917	761.118	253.216
18.2493	21.7998	751.732	248.858
18.1552	21.8136	764.396	253.56
17.9926	21.5479	756.299	259.121
17.148	20.7186	756.951	270.371
17.0968	20.5018	756.134	281.837
17.2065	20.9366	762.725	277.392
17.1893	20.7678	761.381	268.272
17.5119	20.9611	760.037	269.943
17.5545	21.1216	759.365	269.684
17.5449	21.113	759.365	265.578
17.8494	21.3744	759.365	263.585
17.6465	21.3923	758.788	260.907
17.7506	21.3675	761.59	257.223
17.8401	21.33	770.994	259.322
17.752	21.198	761.618	258.092
17.0733	20.9715	765.178	251.672
17.5218	21.1543	759.798	256.298
18.1542	21.4254	760.616	253.112
18.1269	21.5267	765.015	253.326
18.0996	21.628	769.413	250.528
18.0859	21.6786	764.421	252.17
18.0859	21.6786	750.039	255.166
18.0859	21.6786	762.886	254.732
17.7335	21.5618	766.829	254.613
17.2999	21.3106	768.891	249.753
18.0567	21.7474	773.427	251.525
17.9313	21.6479	758.237	255.041
17.9698	21.4232	753.348	256.823
17.8564	21.4679	756.636	258.819
17.8093	21.2884	770.909	261.353
18.1279	21.6308	764.936	256.549
17.6631	21.3089	773.514	268.148
18.0528	21.6721	766.828	254.355
18.144	21.8011	753.876	259.14
18.1674	21.8011	757.443	258.298
18.1908	21.8011	761.402	256.261
18.2142	21.8012	766.581	251.184
18.2376	21.8224	761.77	252.371
18.2098	21.8599	761.406	253.302
18.131	21.8958	765.489	254.783
18.0521	21.9317	769.571	251.519
17.9732	21.9675	773.654	250.194
18.2769	21.9597	777.737	257.087
17.9837	21.6491	781.819	261.785
17.8559	21.5579	768.366	264.037
17.6733	21.1902	769.219	264.866
17.3083	20.7882	771.548	275.913
17.4037	20.9169	771.312	270.07
17.5352	21.0231	768.832	267.456
17.6561	21.1733	774.088	263.937
17.2979	21.0199	754.776	268.45
17.7334	21.3136	740.682	262.634
17.6125	21.3706	763.447	256.993
17.9594	21.6422	763.973	257.613
17.8681	21.4336	763.585	264.05
17.7177	21.3058	758.43	266.443
17.8818	21.4337	765.763	261.24
17.8369	21.4337	777.734	264.167
17.8535	21.4805	816.99	262.591
17.9986	21.5129	757.302	259.737
18.0065	21.39	779.801	259.692
18.0755	21.5875	773.021	250.681
17.8786	21.4953	766.542	261.186
17.9166	21.3735	767.348	258.534
17.7683	21.2518	779.83	257.867
17.62	21.1301	768.632	251.646
17.7554	21.3598	772.183	259.026
18.1465	21.6116	759.662	252.497
18.0779	21.5763	756.747	256.939
17.9801	21.4532	761.314	256.782
17.8823	21.3302	765.792	256.061
17.7845	21.2071	769.359	250.552
18.0419	21.4831	759.833	255.423
18.2226	21.8063	753.555	250.031
18.1064	21.7403	765.166	260.848
17.9338	21.4649	762.206	262.528
18.2226	21.7575	769.707	260.619
18.3442	21.8828	768.221	264.313
18.4106	21.8828	769.969	264.472
16.4621	20.279	768.64	255.328
18.0961	21.3306	758.327	245.654
18.0277	21.1244	752.589	258.085
17.663	20.9716	757.034	262.49
17.1029	20.8528	762.098	258.496
17.2675	20.9789	759.634	260.553
17.7165	21.2204	761.284	255.073
17.6469	21.2802	762.767	265.228
17.6104	21.1901	761.406	253.759
17.7647	20.9185	760.045	248.895
17.9276	21.4295	758.684	253.014
17.9394	21.4712	757.324	249.188
17.7472	21.4377	755.963	248.679
18.0509	21.4782	759.181	255.513
17.5749	21.0942	766.978	262.177
17.9902	21.6676	774.775	250.402
17.9045	21.6474	782.572	249.29
17.8188	21.6272	778.632	250.005
17.8176	21.6071	755.282	259.325
17.9707	21.5566	744.265	254.858
17.8829	21.4759	722.23	258.156
17.731	21.3951	719.765	259.453
17.9665	21.3144	782.066	267.055
18.0306	21.2589	779.518	269.863
18.0947	21.39	776.969	269.989
17.8184	21.1209	791.038	268.179
18.1174	21.3557	777.276	249.168
18.0383	21.4388	779.646	250.662
17.9585	21.4024	782.017	250.738
17.9081	21.3659	784.387	250.405
17.945	21.3294	786.758	249.288
17.7813	21.0528	777.944	247.599
16.7595	20.3345	767.139	264.386
17.6686	21.103	785.183	238.773
17.8978	21.0832	778.529	238.629
17.9691	20.9141	784.265	244.033
17.4683	21.0358	783.302	246.055
17.9477	21.3381	783.23	247.8
18.0435	21.3919	776.514	247.305
17.9527	21.4458	777.239	245.842
17.8619	21.4996	777.965	252.361
17.9427	21.4958	778.69	248.661
17.7811	21.2065	779.415	249.541
17.3228	20.8724	777.069	245.449
17.6886	21.0029	783.772	243.345
17.5864	21.0717	776.723	251.517
17.2246	20.531	769.674	253.996
17.62	20.7441	762.625	261.401
17.5098	20.8213	768.352	260.706
16.8566	20.387	785.494	265.074
17.6248	21.0441	792.421	241.196
17.8634	20.9021	773.901	245.617
17.5467	20.9878	776.747	244.942
17.4436	20.9897	779.592	251.175
17.7153	21.2704	782.438	259.782
17.2263	20.7541	783.86	271.658
17.4583	20.956	783.86	252.87
17.7131	20.9971	783.86	244.097
17.8488	21.0418	783.86	246.911
17.4697	21.0332	783.86	254.955
17.7258	21.2495	775.695	257.405
17.6242	21.2364	778.757	248.894
17.2371	20.9108	776.716	258.623
17.814	21.481	774.675	248.877
17.7458	21.2753	772.633	243.069
17.5911	21.269	770.592	247.358
17.8546	21.4652	768.551	252.73
17.6675	21.0599	780.473	254.452
17.9347	21.5365	780.644	249.566
17.7454	21.4336	782.784	255.716
17.3728	21.2558	773.68	247.608
17.7175	21.3658	764.576	248.819
17.8871	21.4235	768.527	245.872
17.2218	20.6589	780.35	259.192
17.964	21.211	780.388	243.326
17.807	21.0093	779.469	252.31
17.697	20.9472	778.715	255.2
17.4751	20.9154	792.138	261.789
17.6584	21.0014	783.326	241.719
18.0649	21.5744	781.322	245.71
18.1341	21.5591	780.082	245.924
18.0183	21.3728	778.176	247.175
17.8644	21.2659	785.862	257.232
17.9956	21.5152	774.33	251.652
16.4676	20.1846	788.259	254.121
17.3726	20.8862	779.557	241.125
17.9854	21.203	775.571	261.621
17.6308	20.8336	770.724	264.331
17.4898	20.8131	774.202	252.887
17.3339	20.8659	775.528	264.243
17.6381	21.1212	781.312	262.203
17.2467	20.8771	774.369	265.237
17.5724	21.1549	775.022	255.501
17.8137	21.293	780.409	246.212
17.5508	21.1826	801.078	258.004
17.6601	21.1827	786.445	262.304
18.1168	21.4937	772.699	246.218
17.8108	21.2438	782.12	256.869
17.7606	21.5054	794.971	253.188
17.7796	21.4889	793.73	256.571
17.7985	21.471	776.763	255.628
17.6913	21.4531	780.221	259.906
17.9275	21.411	792.964	256.12
17.8406	21.1984	766.055	258.226
17.526	20.9727	746.774	257.507
17.4487	21.1567	753.116	252.862
18.065	21.5098	760.856	245.999
18.1224	21.691	758.626	246.646
18.1797	21.8047	756.397	248.222
18.098	21.7737	753.921	247.893
17.8771	21.8007	751.2	248.968
17.6562	21.8276	748.478	247.901
17.4353	21.8545	745.756	241.766
17.2144	21.8844	743.034	244.073
17.9617	21.9362	740.313	258.214
17.5009	21.1992	755.554	262.525
17.7283	21.0806	754.419	262.325
18.0439	21.5084	755.271	250.945
18.0849	21.7714	754.6	255.213
17.6652	21.4212	757.349	270.557
17.8185	21.3914	746.7	261.499
18.1304	21.7648	759.168	254.579
17.8987	21.7737	752.254	258.872
17.8968	21.7827	759.035	262.047
17.8457	21.7917	752.48	262.019
17.7887	21.7601	754.861	257.213
17.2218	21.3107	757.51	253.725
17.3521	20.8427	748.715	250.765
17.9137	21.2334	744.012	258.142
17.5267	21.1111	758.521	260.941
17.5279	21.1397	757.595	266.661
17.6451	21.261	756.67	269.529
17.4195	21.191	755.745	264.577
17.4852	21.1651	755.282	261.38
17.2523	20.9471	742.54	262.037
17.555	21.4193	749.778	252.293
17.5682	21.429	757.076	258.749
17.7786	21.4896	764.375	261.179
17.8822	21.3563	758.619	259.57
17.6142	21.5021	755.963	263.858
17.6372	21.7603	757.324	262.091
17.6711	21.7603	758.684	266.307
17.9853	21.7603	760.045	260.987
17.9659	21.7603	761.406	258.17
17.9177	21.7214	762.767	260.278
17.8636	21.6015	745.662	261.835
17.9616	21.6104	746.749	262.131
18.0358	21.6194	750.487	258.202
17.8973	21.6284	754.308	261.341
17.592	21.4544	751.965	265.64
17.7758	21.4119	741.135	261.081
17.337	21.3577	744.192	276.206
17.6369	21.4783	731.102	269.234
17.9786	21.5999	749.516	254.034
17.7494	21.4801	746.697	255.469
17.968	21.4824	757.691	256.945
17.8514	21.5246	742.472	263.868
16.8395	20.7739	759.532	271.457
18.0094	21.6411	765.916	256.37
17.921	21.7619	777.324	255.715
17.9027	21.7978	748.977	261.543
18.0742	21.8337	747.117	256.761
18.1367	21.8692	747.117	254.633
18.1506	21.8693	747.797	257.9
18.1166	21.8424	749.158	261.546
18.0825	21.8155	750.519	259.949
18.0485	21.7886	751.88	260.477
18.0145	21.7559	753.241	257.923
17.9805	21.6801	754.602	257.983
17.245	20.9146	757.015	264.938
17.6678	21.4614	773.611	244.491
16.5676	20.1038	785.912	243.213
18.1431	21.6948	782.752	272.719
18.2203	21.7275	786.862	254.51
18.1274	21.7737	786.199	266.15
18.0471	21.8007	774.62	267.128
17.9668	21.8276	768.405	265.375
17.8865	21.8545	782.918	268.126
17.8062	21.7809	781.662	267.584
17.0489	20.7561	780.406	272.755
18.1752	21.7545	775.987	241.384
17.9454	21.5797	768.407	242.598
17.7157	21.4049	760.826	253.27
17.9197	21.4332	753.245	250.663
17.8832	21.3932	760.048	262.98
17.1979	21.1029	719.992	311.483
17.5168	21.1622	763.447	286.468
17.9282	21.8213	763.447	272.929
17.8121	21.525	767.319	282.24
17.8476	21.2045	775.062	289.919
17.9053	21.0235	782.805	289.228
17.3252	20.8415	790.548	287.213
17.6061	21.1678	798.29	270.751
17.7731	21.4245	798.836	264.327
17.5763	21.3406	771.562	274.401
17.8363	21.4551	763.021	267.825
17.897	21.4498	770.863	259.65
17.7586	21.6502	773.41	264.136
17.9047	21.4273	775.957	268.05
17.975	21.5879	778.504	265.564
17.7083	21.4647	789.106	274.995
17.4411	21.166	764.269	268.678
17.9145	21.6106	772.281	257.936
17.9482	21.5042	769.492	262.409
17.9567	21.5527	773.555	266.026
18.0603	21.7506	766.586	270.009
17.7163	21.2163	788.18	281.542
17.3127	21.225	774.383	272.233
17.9556	21.7562	798.181	261.457
17.8286	21.4845	794.077	266.974
17.9005	21.7165	770.725	269.09
18.0976	21.8067	773.508	272.069
17.4912	21.1788	768.45	288.501
17.3916	21.0571	753.959	280.781
18.1455	21.5488	739.467	253.887
17.2885	21.2329	749.993	273.824
17.5844	21.1399	846.137	257.328
17.7629	21.4957	839.842	262.948
17.8144	21.5326	770.423	260.037
17.7044	21.4018	776.207	269.134
18.0184	21.5263	781.992	264.73
17.7546	21.3759	787.777	274.701
17.772	21.5046	793.562	270.563
17.7542	21.4876	788.446	273.527
17.8287	21.4385	760.285	269.743
17.754	21.3302	768.969	284.791
17.6151	21.3469	764.208	270.169
17.4345	21.2466	764.117	272.32
17.5813	21.3499	747.591	280.611
17.8333	21.5636	756.247	287.85
17.8097	21.6947	755.53	289.585
17.8709	21.6634	775.57	292.828
17.6041	21.4695	816.146	291.165
17.4754	21.3702	836.287	294.884
17.9575	21.7603	785.877	291.402
17.9042	21.7603	752.64	291.399
18.1193	21.7603	743.175	282.934
17.9508	21.7737	742.164	280.587
17.6805	21.8007	748.589	280.872
17.4102	21.8276	755.015	286.907
17.9478	21.8545	761.44	288.462
18.0611	21.8702	767.865	282.596
18.0479	21.8026	758.024	281.869
17.961	21.7737	746.465	284.776
18.0745	21.8007	752.414	281.968
18.1593	21.8276	763.517	283.251
18.2441	21.8545	755.172	282.033
18.0491	21.8815	752.633	284.265
18.1391	21.9095	754.977	282.799
18.1504	21.861	754.942	284.01
18.0343	21.7359	754.262	284.6
17.9183	21.6107	753.581	284.677
17.8022	21.4855	752.901	282.216
17.9054	21.6854	752.22	287.365
18.2324	21.9236	751.54	279.647
18.1084	21.9326	750.859	281.249
17.9382	21.9505	750.179	283.916
18.0915	21.9685	749.499	286.371
18.2014	21.9864	748.818	281.752
18.1879	21.994	748.138	281.749
18.1744	21.925	747.457	281.067
18.0382	21.8828	750.144	283.269
17.9227	21.8828	756.196	287.551
18.0293	21.8828	762.249	287.068
18.0884	21.8828	768.302	284.103
17.9893	21.8828	774.355	277.927
17.9491	21.8828	765.278	284.059
18.0642	21.8828	740.486	286.125
18.0073	21.8828	748.001	288.581
17.9163	21.8828	738.754	286.302
18.0061	21.8828	753.39	288.808
17.8635	21.8743	760.473	288.811
17.9674	21.8026	754.706	292.673
17.9575	21.741	750.597	287.861
17.8612	21.6226	755.79	290.755
17.7292	21.4982	757.779	293.131
17.8347	21.3738	772.523	291.86
17.6965	21.2468	775.054	288.311
18.0013	21.6987	753.021	276.327
17.9046	21.5755	751.88	281.421
18.013	21.8464	753.241	280.269
17.886	21.8554	754.602	278.604
17.7591	21.8643	755.963	277.968
17.8321	21.8733	757.324	277.36
18.0043	21.8541	758.684	275.791
17.8936	21.694	759.025	278.796
17.851	21.5614	758.344	280.36
17.8671	21.4287	757.664	279.136
17.6886	21.2961	756.983	279.041
17.8409	21.5454	756.303	286.145
17.8896	21.3715	755.622	285.119
17.1892	20.8803	762.365	295.61
17.1382	21.0815	735.935	286.567
17.5437	21.2654	742.927	288.984
17.9832	21.7769	754.817	280.536
17.7793	21.5492	753.255	284.568
17.7375	21.2742	751.885	284.912
17.5303	21.4055	751.2	290.026
17.5514	21.5399	751.2	288.446
17.8574	21.7243	751.2	284.909
17.659	21.3967	751.2	286.507
17.7288	21.0867	751.2	287.882
17.6131	21.0952	751.2	289.816
17.6121	21.3722	752.901	284.947
17.6516	21.4391	756.303	282.68
17.6777	21.4685	759.705	278.953
17.5655	21.3049	763.107	277.229
16.7661	20.6667	766.509	292.493
14.8653	19.0751	769.912	288.987
16.3613	20.1596	755.399	260.991
17.6742	21.3254	750.755	269.883
17.4736	21.3972	748.62	275.37
17.9071	21.4689	760.642	274.607
17.8219	21.5407	755.162	271.921
17.8246	21.6087	761.218	275.723
17.7797	21.6378	750.408	278.08
17.7586	21.6378	755.92	278.578
17.7713	21.6378	751.743	278.63
17.7156	21.6378	754.277	282.331
17.8723	21.6435	750.443	280.324
17.9782	21.6913	742.764	277.881
17.873	21.7195	745.134	278.135
17.8394	21.6933	730.58	279.292
17.8066	21.4413	753.178	281.554
17.6019	21.2108	761.733	289.755
14.3684	18.5575	767.53	293.959
13.7176	17.826	767.53	283.695
13.7346	17.8002	758.286	281.068
13.7686	17.8002	747.813	281.41
13.8026	17.8002	770.319	279.283
13.8366	17.8002	774.188	272.351
13.8707	17.8115	778.057	259.213
13.9047	17.9071	781.926	252.764
13.8388	17.881	768.65	260.507
13.6732	17.7161	771.724	269.375
13.6515	17.5512	774.641	278.221
13.7582	17.525	777.204	271.018
13.8648	17.8034	772.178	254.982
13.8822	17.9051	778.139	249.812
13.7358	17.841	773.305	260.518
13.5469	17.841	769.784	270.644
13.501	17.7726	767.138	273.992
13.6119	17.7016	765.258	263.878
13.8474	17.959	767.8	249.755
14.0442	18.0687	770.342	241.251
13.9764	17.9906	772.606	246.598
13.7993	17.7998	756.573	258.197
13.8662	17.621	763.521	267.982
13.9745	17.7816	754.733	257.567
14.135	18.086	745.945	242.281
14.4272	18.3337	756.347	229.099
14.3288	18.3456	761.161	236.154
14.1637	18.1299	761.384	247.8
14.2544	17.9016	779.705	253.54
14.3634	18.2166	788.48	244.459
14.5955	18.6446	793.998	232.354
14.8748	18.8149	773.976	222.424
14.8121	18.748	760.143	227.568
14.5522	18.5209	753.298	239.454
14.3704	18.4255	771.629	247.92
14.729	18.7599	769.524	229.628
15.1955	19.0561	766.555	218.523
15.3476	19.3094	774.123	222.628
14.9327	18.8423	756.611	241.97
14.6876	18.5941	748.067	248.585
14.6566	19.0299	770.288	240.92
14.8729	19.227	778.336	236.069
15.3325	19.4078	786.384	227.591
15.2903	19.535	783.066	230.708
15.195	19.1072	763.862	250.886
14.8494	18.6834	756.78	257.765
14.9903	19.1282	767.266	239.489
15.1712	19.4174	771.686	236.063
15.4905	19.6165	760.855	232.568
15.661	19.6857	762.583	240.447
15.5435	19.467	763.447	251.701
14.6891	18.7085	763.447	264.231
15.1552	19.3173	763.447	233.275
15.2995	19.5747	763.447	231.913
15.8139	19.7557	763.447	235.174
15.8631	19.8402	763.447	240.349
15.3871	19.3515	771.508	258.031
14.8731	18.9298	787.63	259.455
15.1377	19.0799	779.883	256.833
15.2617	19.2301	784.006	251.969
15.1955	19.2526	787.728	239.958
15.1647	18.9438	777.414	249.477
14.6242	18.7738	760.414	262.51
14.7923	18.9363	754.595	247.761
14.8096	18.9551	756.1	249.575
14.5721	18.8309	766.718	260.597
14.7605	18.8432	760.534	254.775
14.8545	18.8555	766.397	250.882
14.652	18.5578	772.789	258.598
14.3776	18.3309	771.168	269.535
14.2916	18.3309	763.447	273.151
14.549	18.3903	765.368	261.365
14.7848	18.6684	780.669	250.312
14.8967	18.7428	793.684	246.675
14.7689	18.6608	768.132	253.294
14.5709	18.4223	768.542	265.027
14.2795	18.3204	769.225	279.372
14.437	18.5257	769.907	271.926
14.7394	18.7311	770.589	250.315
14.8607	18.78	771.271	244.724
14.7594	18.78	771.613	248.989
14.5721	18.78	771.613	260.101
14.5341	18.78	771.613	270.735
14.4891	18.4566	766.117	262.243
14.6533	18.5501	766.927	252.263
14.6469	18.6489	763.635	252.318
14.5931	18.5765	768.551	259.918
14.3799	18.3327	770.592	267.503
14.1436	18.2423	772.633	275.107
14.4067	18.4445	774.675	264.238
14.6517	18.6439	776.716	251.794
14.7233	18.6734	778.757	248.778
14.5317	18.4904	763.529	257.236
14.2121	18.2007	772.887	272.453
14.4329	18.3005	771.495	261.903
14.561	18.4909	762.174	257.867
14.5333	18.6539	761.05	252.783
14.7067	18.714	759.927	249.272
14.5727	18.4419	772.867	256.92
14.6733	18.5755	768.615	250.933
14.5878	18.3189	777.041	268.349
14.7928	18.6614	764.907	253.979
15.3194	19.1836	759.494	230.393
15.5495	19.4288	756.686	229.546
15.4163	19.3453	757.691	240.199
15.0219	19.0584	754.347	258.358
14.7243	19.1831	753.647	266.553
15.1794	19.3959	752.948	248.476
15.9141	19.7811	752.249	230.144
16.2449	20.0672	751.549	234.294
16.0752	19.924	756.155	244.588
15.6555	19.5586	758.942	262.493
15.3597	19.1518	764.823	279.897
15.5445	19.475	770.703	260.607
16.0511	20.0084	776.583	234.131
16.1924	20.1952	777.039	238.718
16.1615	20.0695	758.697	246.704
15.7266	19.7592	752.789	259.968
15.4919	19.719	768.173	273.069
15.5358	19.719	769.156	276.224
15.8578	19.719	770.139	258.939
15.9385	19.719	771.121	259.067
15.7259	19.591	758.241	267.141
15.4267	19.3351	748.268	276.504
15.0021	19.0002	754.666	283.174
15.1844	18.9495	783.949	266.954
15.5971	19.3883	762.247	244.808
15.6947	19.6221	760.325	243.212
15.6772	19.5557	759.365	250.238
15.3964	19.387	760.272	258.183
15.079	18.979	759.153	276.564
15.1847	18.9607	756.092	276.706
15.2903	19.2021	770.636	261.316
15.3883	19.3498	765.884	250.224
15.1557	19.1708	758.774	263.671
14.8058	18.8897	752.628	279.572
14.6198	19.0344	765.606	283.327
14.6249	19.2415	771.071	281.251
15.5349	19.4934	746.835	255.594
15.3719	19.2466	759.277	272.901
14.9786	19.0205	770.274	277.719
14.5224	18.7315	771.722	287.532
14.4704	18.8381	766.014	281.515
14.6414	19.0347	770.084	278.351
15.2772	19.2358	769.923	244.533
15.6509	19.4488	781.217	236.791
15.6772	19.5557	770.184	241.758
15.3586	19.3047	766.364	254.363
15.3296	19.1314	770.589	261.694
15.6807	19.5499	769.715	246.197
15.9511	19.8936	768.841	237.515
16.0196	19.9602	767.967	240.723
15.9452	19.758	766.898	239.043
15.759	19.5096	788.126	255.248
15.3934	19.2777	774.953	271.158
15.1775	19.0192	768.726	279.702
15.5185	19.339	773.75	257.859
15.618	19.4581	773.156	253.565
15.8709	19.7506	763.379	251.127
15.2183	19.2385	746.981	280.389
15.0281	19.1013	765.434	279.727
15.5014	19.4909	761.243	259.825
16.2674	19.9653	758.931	236.973
16.2323	20.033	759.294	253.43
16.2884	19.8994	757.615	253.63
15.769	19.616	752.949	274.071
15.636	19.6746	764.47	284.745
15.8565	19.9079	761.361	267.778
16.3917	20.2876	760.944	243.086
16.5977	20.5558	768.793	244.656
16.52	20.3584	758.954	243.2
16.0276	19.9216	743.641	273.244
15.3947	19.6273	767.036	288.801
15.8726	19.9731	741.66	262.522
16.6387	20.5142	750.375	251.453
16.8073	20.6779	759.09	259.9
17.0005	21.021	743.475	263.499
16.5226	20.5372	737.373	289.427
15.6854	19.8385	747.478	300.218
16.1104	20.2056	750.212	285.96
16.8081	20.7996	734.829	256.905
17.1274	21.1945	741.6	258.16
17.0201	20.985	738.488	271.222
16.6345	20.6586	721.231	290.993
16.1102	20.325	725.981	308.45
16.0315	20.2405	737.345	302.937
16.6376	20.6225	734.722	270.713
16.8203	20.7884	732.098	268.588
16.7706	20.7435	738.919	273.528
16.8435	20.5062	738.353	280.813
16.1383	20.4338	737.218	300.782
16.5542	20.7431	734.793	282.583
16.8678	20.8621	738.242	280.202
16.9026	20.8603	742.7	285.38
16.8975	21.0889	735.349	295.428
16.401	20.3163	723.479	313.416
15.569	19.8477	723.96	318.497
15.6815	20.0557	735.452	310.788
16.2199	20.3252	731.953	286.911
16.2921	20.5892	728.454	290.573
16.3565	20.5197	735.861	307.074
16.5551	20.5149	754.176	302.951
15.2924	19.5785	748.06	310.452
15.4751	19.501	749.655	292.407
16.2697	20.2197	758.482	267.276
16.5134	20.512	767.232	286.18
16.8695	20.7965	737.747	289.763
15.939	20.0356	738.297	320.066
15.5563	20.0887	730.012	319.654
15.9673	20.0465	729.561	302.369
16.2942	20.2431	731.684	278.541
16.2811	20.2533	733.808	283.488
16.7709	20.7986	727.229	287.37
15.7773	19.9326	711.949	316.745
15.3017	19.2551	734.215	309.242
15.4693	19.4921	735.871	300.558
15.8886	19.9497	742.002	279.46
16.1155	20.0863	748.134	274.2
16.0464	20.1254	733.855	278.614
15.8159	20.3667	725.832	289.66
16.5273	20.592	743.579	293.277
15.9554	20.0105	734.083	308.259
16.4287	20.3375	732.765	281.033
16.6654	20.498	731.446	279.962
16.418	20.4002	730.446	288.424
16.0577	20.1121	729.766	306.302
16.0446	20.2194	729.085	312.48
16.2203	20.3943	728.405	301.28
16.5166	20.5449	727.725	277.305
16.5208	20.5227	727.044	281.615
16.2981	20.3391	731.218	300.541
15.9805	20.0143	735.56	313.559
15.6365	19.7868	731.418	322.219
15.414	19.7172	744.667	310.388
15.5936	19.6526	740.748	307.592
15.5288	19.588	736.829	310.926
15.3188	19.3645	738.455	316.223
14.8574	19.0537	745.627	312.045
14.5789	19.0249	752.798	307.24
14.9183	19.0249	759.97	289.826
15.1465	19.0249	753.796	281.358
15.1894	19.1819	743.968	274.587
15.4327	19.5064	756.02	279.373
14.8503	18.9364	790.156	302.966
14.8971	18.8867	824.291	304.591
15.1649	19.1667	799.817	277.094
15.6395	19.6675	733.214	252.794
15.7871	19.7598	741.42	254.931
15.6452	19.7598	738.952	258.179
15.3039	19.5299	738.952	276.454
15.0011	19.2779	738.952	287.379
15.3684	19.4312	738.952	269.183
16.0095	19.9873	738.952	249.951
16.2287	20.1557	738.952	250.975
15.991	20.0453	738.271	260.534
15.6453	19.7564	736.91	280.417
15.6891	19.861	735.55	283.872
15.8857	20.0693	734.189	269.81
16.3222	20.2751	732.828	254.01
16.4763	20.4759	731.467	258.643
16.3903	20.3754	747.117	274.654
16.4264	20.3092	736.674	274.678
15.9465	20.1294	748.861	291.608
15.7551	20.2953	741.855	286.892
16.1572	20.5173	737.022	277.494
16.6253	20.6501	736.045	268.164
16.4201	20.4587	735.056	276.181
15.6545	19.8463	743.595	308.808
15.615	19.6847	752.134	311.986
15.711	19.7412	754.885	305.718
15.8013	19.7976	739.178	299.407
15.6741	19.8541	738.744	294.34
15.7724	19.7158	735	292.693
15.3311	19.4211	737.194	307.414
15.0807	19.4695	739.998	307.648
15.152	19.5998	752.419	298.196
15.5313	19.7301	755.69	276.205
15.4925	19.8126	746.53	280.287
15.3138	19.4921	730.446	295.455
14.9907	19.2091	729.766	304.304
14.916	19.2505	729.085	309.188
15.1366	19.4642	728.405	297.071
15.6171	19.6615	727.725	274.242
15.7749	19.8098	727.044	267.222
15.5935	19.7066	736.551	276.652
15.2449	19.3919	745.248	294.503
15.0869	19.3066	735.884	299.986
15.0572	19.2611	747.479	297.509
15.0276	19.2156	748.4	295.7
14.998	19.1702	738.631	299.809
14.8931	19.1609	730.787	307.37
14.7196	19.1878	730.787	311.907
14.7951	19.2147	730.787	309.953
15.0017	19.2416	730.787	300.324
15.2283	19.2743	730.787	285.544
15.2864	19.3501	730.787	277.508
15.1259	19.2338	738.025	289.63
14.8306	18.9335	735.789	304.362
14.632	18.8616	736.492	314.535
14.6578	18.8616	737.195	309.686
14.69	18.8616	737.897	303.205
14.7221	18.8616	738.6	300
14.6076	18.7557	739.632	309.824
14.4343	18.5437	740.993	311.437
14.4761	18.3781	742.354	306.129
14.5276	18.4955	743.715	299.277
14.5792	18.6607	745.076	283.287
14.6308	18.8077	746.437	276.801
14.5465	18.7576	746.437	282.093
14.3629	18.7127	745.076	293.197
14.3851	18.6679	743.715	295.074
14.4393	18.623	742.354	292.043
14.4936	18.5883	740.993	283.806
14.5478	18.6293	739.632	278.817
14.4497	18.5481	748.899	285.094
14.188	18.3292	758.11	296.503
13.8895	18.0292	754.721	284.785
14.183	18.2555	748.598	252.362
14.3402	18.4611	746.72	242.862
14.4422	18.6251	752.225	241.751
14.3622	18.502	747.117	249.297
14.1064	18.2727	747.117	262.192
13.8616	17.9488	747.117	268.198
13.6606	17.8365	747.113	268.747
14.72	18.8207	744.939	236.936
14.928	19.0106	740.947	232.895
14.8583	18.917	748.775	237.812
14.6019	18.7011	757.299	251.108
14.3929	18.5321	738.952	259.894
14.5617	18.6023	738.952	254.075
14.7025	18.706	738.952	242.959
14.7807	18.8098	738.952	243.1
14.7672	18.8616	741.999	244.201
14.6775	18.8616	755.42	250.673
14.5898	18.8616	775.663	259.194
14.5021	18.8616	770.616	251.208
14.6781	18.8614	772.688	252.821
14.8319	18.8393	770.059	244.288
14.7122	18.675	759.441	252.765
14.401	18.3917	761.33	268.45
14.2962	18.4425	771.613	275.758
14.5329	18.6666	771.613	260.716
15.0682	18.8168	771.613	235.315
15.1881	18.8272	771.532	231.126
15.0759	19.0575	774.562	242.011
14.9203	18.7961	761.574	254.581
14.9966	18.7881	759.269	264.873
15.1418	19.0656	756.963	250.876
15.5734	19.458	754.658	232.57
15.8203	19.699	752.352	233.982
15.654	19.5411	770.65	241.46
15.3394	19.2681	770.658	257.698
14.9727	19.2905	769.478	269.077
15.159	19.5444	762.845	256.828
16.0179	19.9373	742.174	239.899
16.2502	20.1474	776.855	247.894
15.8486	19.9345	762.458	260.702
15.6158	19.645	753.683	274.797
15.5762	19.6626	762.627	281.89
15.7121	19.8047	749.06	279.906
15.7391	19.9468	758.908	267.751
15.9658	20.0382	757.57	253.984
15.929	19.8229	764.855	262.646
15.6001	19.5085	765.278	279.428
15.3055	19.6005	766.685	285.861
15.1749	19.7732	768.093	288.304
15.7515	19.8279	769.501	258.163
16.066	19.9435	770.909	252.586
15.9082	19.7922	756.013	263.507
15.5748	19.5304	757.913	277.997
15.4323	19.3876	770.286	287.308
15.4323	19.3772	768.332	285.103
15.4323	19.367	766.378	284.269
15.4323	19.3567	764.424	278.668
15.201	18.9588	765.489	279.783
15.0624	18.9861	769.571	278.416
15.1839	19.1396	773.654	276.753
15.328	19.2928	777.737	269.834
15.6176	19.4112	781.819	257.49
15.6772	19.5075	785.902	255.062
15.2753	19.1884	768.127	265.295
14.9984	19.1966	760.189	277.152
14.9391	19.3766	763.911	288.751
15.184	19.5475	754.688	276.753
15.5252	19.4222	770.559	257.667
15.6307	19.6373	772.711	255.824
15.3106	19.4748	762.455	265.41
15.0383	19.1602	748.045	281.526
14.8044	18.9597	761.882	286.084
14.5859	18.7903	761.507	287.543
14.5271	18.7249	750.482	277.885
15.0723	19.0607	755.019	273.879
14.9531	18.8795	761.562	280.863
14.5683	18.5938	750.137	293.001
14.1641	18.5272	758.757	291.678
14.1348	18.5761	751.134	282.391
14.6373	18.625	755.91	264.166
14.7932	18.6739	771.613	259.587
14.5768	18.537	756.243	270.519
14.1852	18.2346	765.277	287.456
13.6584	17.7807	766.101	285.496
13.8824	17.8478	773.618	250
13.6377	17.8995	779.603	250.764
13.6651	17.9422	777.679	244.791
13.7287	17.8773	775.49	254.746
13.6576	17.7048	766.914	264.523
13.6614	17.5324	758.338	254.099
13.5918	17.4333	755.407	266.652
13.6197	17.4327	771.517	253.578
13.656	17.6752	771.682	256.888
13.5601	17.732	771.272	262.484
13.4029	17.7589	770.592	269.367
13.5584	17.7858	769.912	263.189
13.7425	17.8127	769.231	254.466
13.9183	17.8369	768.551	247.491
13.8996	17.841	767.87	244.9
13.6748	17.7316	759.888	257.48
13.4143	17.5127	744.605	268.794
13.3297	17.4271	746.957	268.657
13.5725	17.8471	753.154	240.457
13.6867	18.0379	737.12	237.986
13.9179	18.206	735.619	230.16
13.9313	18.2766	735.575	228.074
13.8845	18.2497	732.598	240.771
14.0066	18.2228	734.01	246.05
14.0977	18.1959	735.422	247.773
14.1918	18.2001	736.834	231.95
14.3328	18.435	738.246	221.113
14.2928	18.4634	728.444	229.797
14.1267	18.2385	724.062	240.46
14.2288	18.1287	741.521	246.757
14.3576	18.4294	744.286	235.374
14.6549	18.7956	747.052	218.786
14.8421	19.0463	749.817	221.652
14.7428	18.8675	732.999	227.938
14.4236	18.6343	739.658	240.658
14.1438	18.3621	738.65	247.007
14.1218	18.2146	738.131	241.685
14.4453	18.9357	737.24	229.132
14.7624	18.9554	737.09	231.024
14.6042	18.8215	730.619	230.604
14.3303	18.7011	734.295	235.778
14.0494	18.5225	732.574	244.122
14.7117	18.8406	734.177	232.608
15.2234	19.3434	727.078	226.846
15.0784	19.1792	729.286	236.002
14.8402	18.967	734.869	239.688
14.0982	18.4263	734.869	267.561
13.7848	18.1763	738.452	280.453
14.003	18.3601	741.569	268.909
14.4344	18.7361	743.788	246.188
14.9124	19.057	746.007	236.305
14.7716	18.8717	732.818	240.835
14.587	18.5984	738.954	249.514
14.6722	18.7456	733.606	252.475
14.7894	18.9314	740.612	247.578
14.8857	19.0681	743.53	232.948
14.9508	19.0951	739.385	232.349
14.8485	18.8963	725.302	243.581
14.5294	18.5171	747.932	253.581
14.4593	18.2435	761.66	257.173
14.4766	18.4866	780.685	264.41
14.4802	18.7419	736.103	244.941
14.361	18.8762	738.002	246.803
14.7144	18.9029	738.952	246.941
14.5361	18.8222	738.952	256.68
14.5341	18.7415	738.952	261.269
14.5341	18.6607	738.952	261.287
14.5341	18.5881	738.952	261.287
14.5341	18.5759	738.952	261.287
14.1903	18.491	730.531	269.792
14.0513	18.4833	729.918	275.696
13.9643	18.4743	729.204	279.048
14.0949	18.4654	728.489	273.885
14.2282	18.4575	727.775	264.174
14.2749	18.5	727.061	258.312
14.184	18.449	726.364	266.29
13.9734	18.2769	725.683	277.064
13.7594	18.1048	725.003	285.242
13.9212	18.1317	724.322	272.935
14.2154	18.428	723.642	262.854
14.2891	18.5118	722.962	258.042
14.196	18.4138	725.455	262.702
14.0031	18.253	731.123	270.665
13.6491	18.0922	736.791	278.982
13.5176	17.9707	742.459	277.208
13.6129	17.9635	748.127	275.868
13.6283	17.9635	747.587	277.979
13.4422	17.9904	726.91	283.235
13.537	18.0442	710.993	277.098
13.5116	18.098	723.221	272.615
13.3756	18.1519	733.586	275.698
13.7619	18.169	732.466	261.102
13.5931	17.9143	731.346	266.949
13.416	17.6683	784.592	276.028
13.3029	17.4861	892.203	270.217
13.0516	17.2294	962.932	266.719
13.2823	17.4599	757.971	198.526
13.1505	17.3594	815.639	207.259
13.6116	17.7363	755.416	193.415
13.6263	17.7006	758.658	195.134
13.5254	17.6647	749.081	197.555
13.4245	17.6288	739.503	200.118
13.4561	17.5929	729.925	206.102
13.5921	17.572	740.306	204.207
13.6509	17.6622	747.122	203.8
13.6043	17.7095	750.859	204.466
13.5409	17.6916	750.179	202.689
13.4776	17.6737	749.499	200.911
13.4143	17.6557	748.818	199.244
13.351	17.6424	748.138	206.931
13.3089	17.6636	747.457	208.071
13.4794	17.6867	750.452	206.815
13.493	17.7046	748.974	204.772
13.5066	17.7225	750.376	203.151
13.5202	17.7405	751.778	201.53
13.5338	17.7623	753.18	204.723
13.5475	17.8128	754.581	207.787
13.4703	17.8186	755.622	209.56
13.3025	17.7737	756.303	212.253
13.1347	17.7289	756.983	214.946
13.3499	17.684	757.664	210.009
13.4674	17.638	758.344	205.994
13.5253	17.5834	759.025	207.489
13.5543	17.5552	746.722	205.627
13.5543	17.5552	750.302	208.621
13.4796	17.6586	753.198	208.871
13.5852	17.9361	746.465	212.422
14.2404	17.9849	741.827	239.999
14.6779	18.6355	737.188	258.025
14.1645	18.5058	738.844	284.819
13.6134	17.8035	746.794	282.436
13.7007	17.632	754.744	284.653
13.788	17.463	762.694	285.148
13.8752	17.5888	739.351	264.597
14.6934	18.5007	722.396	261.961
13.8916	18.1587	735.333	283.618
13.4488	17.7275	733.784	286.669
13.4631	17.7006	739.736	286.744
13.4775	17.6737	738.291	286.819
13.4919	17.647	732.988	286.895
13.5062	17.6369	737.64	286.97
14.0378	17.8706	743.034	280.035
13.6359	17.6369	743.034	276.202
13.6359	17.6369	743.034	279.25
13.6359	17.6369	743.034	279.25
13.6085	17.7354	741.37	278.428
13.5951	17.7433	744.636	278.026
14.1184	17.9093	746.437	277.929
14.1318	17.9207	745.076	279.56
13.761	17.7371	743.715	276.625
13.7252	17.7551	742.354	277.181
13.6895	17.7731	740.993	274.947
13.6538	17.7911	739.632	276.777
13.6325	17.7957	739.972	282.473
13.6257	17.7867	742.014	282.87
13.6189	17.7777	744.055	282.156
13.6121	17.7688	746.096	281.443
13.6053	17.7579	748.138	280.729
13.5985	17.7326	750.179	280.015
13.666	17.8313	735.77	277.417
13.8077	18.0568	737.912	281.327
13.8125	17.9017	741.296	278.407
13.6405	17.706	736.961	282.521
13.5117	17.6947	739.158	280.425
13.5475	17.6834	737.34	278.831
13.7276	17.7738	737.157	281.792
13.7027	17.6906	736.251	281.551
13.762	17.7257	744.139	286.047
13.8465	17.7616	751.07	288.6
13.9311	17.7974	758	290.029
13.9512	17.8377	761.866	286.314
13.7754	18.0131	730.175	288.834
13.6093	17.8844	724.398	287.187
13.6643	17.9331	738.952	289.538
13.8217	18.095	738.952	289.293
13.9686	18.1698	738.952	286.426
13.8591	18.0425	741.455	282.24
13.5317	17.7806	724.035	291.763
13.6166	17.7969	723.822	289.544
13.7217	17.8238	724.646	284.971
13.776	17.8507	725.469	281.496
13.7115	17.8831	726.292	284.064
13.6767	17.9226	726.704	285.108
13.6767	17.9226	726.704	287.028
13.6698	17.9319	722.365	282.307
13.4217	17.972	684.78	283.415
13.6644	17.9849	687.664	277.47
13.8744	17.9978	685.351	277.845
13.5985	18.0043	691.382	280.145
13.6053	18.0043	682.819	281.506
13.6121	18.0043	693.767	280.667
13.6189	18.0043	689.637	278.439
13.6257	18.0015	686.132	277.621
13.6325	17.9776	697.821	279.666
13.6393	17.9769	692.907	280.232
13.6461	18.0038	697.028	281.379
13.6529	18.0308	706.225	282.526
13.6597	18.0577	715.421	283.672
13.6665	18.0904	724.617	284.819
13.6733	18.1662	699.148	284.407
13.6699	18.186	691.111	282.788
13.6563	18.1411	701.576	283.113
13.6427	18.0963	712.041	282.577
13.6291	18.0514	702.947	283.156
13.6155	18.0139	695.76	283.711
13.6019	18.031	695.799	283.191
13.5985	18.0496	689.203	285.893
13.6053	18.0586	682.854	287.978
13.6121	18.0675	697.379	286.765
13.6189	18.0765	687.453	283.646
13.6257	18.0817	677.505	285.502
13.6325	18.0592	686.827	287.801
13.5927	18.0586	687.434	284.564
13.5064	18.0855	674.215	283.28
13.4201	18.1124	679.049	282.143
13.3552	18.1393	697.394	287.766
13.6151	18.1578	700.953	282.201
13.6063	18.1141	704.512	284.041
13.5951	18.0859	689.425	287.293
13.5951	18.0859	694.139	286.103
13.5951	18.0859	692.764	289.724
13.5951	18.0859	693.884	285.433
13.5951	18.0859	704.064	285.662
13.5951	18.0897	702.247	284.169
13.6359	18.0859	690.923	285.426
13.6359	18.0859	692.925	282.971
13.6359	18.0859	695.005	285.188
13.6359	18.0859	697.086	282.927
13.6325	18.0904	697.786	282.863
13.6257	18.0994	697.105	282.307
13.6189	18.1084	696.425	283.353
13.6121	18.1173	695.744	282.117
13.6053	18.1226	695.064	282.554
13.5985	18.1	694.383	286.869
13.6023	18.0279	695.361	285.808
13.5271	17.9897	680.303	283.377
13.4154	18.0166	696.032	286.204
13.3541	18.0435	683.414	286.751
13.6069	18.0704	694.679	287.368
13.6262	18.0859	688.812	286.389
13.6359	18.0972	692.224	283.306
13.6359	18.1173	703.647	285.225
13.6359	18.1353	713.539	287.906
13.6359	18.1532	694.955	288.152
13.6359	18.1667	691.283	286.199
13.6155	18.1472	694.45	289.003
13.6359	18.0859	694.043	286.661
13.6359	18.0859	694.043	286.685
13.5821	18.0859	694.043	288.917
13.5481	18.0583	693.588	291.665
13.515	17.9902	681.386	288.409
13.5573	18.0268	679.678	287.059
13.4822	18.0496	693.505	292.869
13.3982	18.0586	699.139	292.193
13.5111	18.0675	710.926	290.285
13.4058	18.0765	704.904	291.4
13.3568	18.0846	687.323	293.99
13.5832	18.0859	688.909	289.951
13.436	18.077	697.696	291.579
13.4387	18.059	696.615	295.292
13.486	18.0411	702.71	292.836
13.5134	18.0232	708.805	290.953
13.5134	18.0013	714.901	292.553
13.5134	17.9508	716.135	294.287
13.5168	17.9092	696.094	292.228
13.5236	17.8823	683.865	293.418
13.5304	17.8554	689.529	297.124
13.5372	17.8284	720.595	307.462
13.544	17.8014	718.14	305.516
13.5509	17.7734	715.684	304.362
13.3902	17.7638	714.116	304.171
13.4791	17.7728	713.436	296.824
13.4867	17.7818	712.755	297.691
13.4943	17.7907	712.075	295.895
13.502	17.7931	711.394	298.233
13.5096	17.7467	710.714	295.017
13.5134	17.7185	710.374	295.989
13.5134	17.7185	710.374	295.989
13.4191	17.7912	718.034	293.149
13.2597	17.8142	721.35	298.04
13.4035	17.8249	723.491	296.587
13.5544	17.8356	725.633	295.523
13.3318	17.8365	726.704	298.98
13.1274	17.8275	726.704	299.856
13.3353	17.8186	726.704	290.804
13.1754	17.8096	726.704	293.323
13.29	17.8074	726.153	290.114
13.4332	17.841	721.303	288.097
13.4896	17.841	721.303	288.926
13.3603	17.841	722.884	288.256
13.2612	17.841	723.366	291.907
13.3876	17.841	721.615	284.379
13.2307	17.841	722.907	286.635
13.2301	17.841	719.869	293.325
13.4528	17.7255	717.776	287.467
13.7757	17.8314	719.855	277.536
13.7868	17.8224	724.233	278.095
13.5947	17.8134	722.968	290.708
13.8047	17.8045	717.863	283.974
13.8923	17.7586	718.523	283.478
13.6379	17.723	719.021	285.486
13.6441	17.732	717.893	288.93
13.7116	17.7409	720.233	289.518
13.7871	17.7499	717.661	284.357
13.5987	17.7551	718.692	287.493
13.4753	17.7326	707.458	289.859
13.4756	17.7185	722.621	290.985
13.5633	17.7185	722.621	293.223
13.6509	17.7185	722.621	295.462
13.7386	17.7185	722.621	293.669
13.6084	17.7185	722.621	294.32
13.4726	17.7185	722.621	295.989
13.4773	17.7279	722.621	297.91
13.4873	17.7478	722.621	297.876
13.4977	17.7688	722.621	297.806
13.5082	17.7897	722.621	296.649
13.5134	17.7957	722.281	299.953
13.5134	17.7867	721.601	300.973
13.5134	17.7777	720.92	300.985
13.5134	17.7688	720.24	300.943
13.5134	17.755	719.559	300.766
13.5134	17.7059	718.879	301.317
13.5134	17.6822	719.9	304.341
13.5134	17.6911	722.621	303.285
13.5134	17.7001	725.343	306.552
13.5134	17.7091	728.065	304.192
13.5134	17.7143	730.787	303.871
13.5134	17.6918	733.508	308.765
13.4463	17.6732	717.305	298.415
13.3121	17.6642	728.543	300.44
13.326	17.6553	748.884	308.787
13.5134	17.6463	747.392	304.569
13.5134	17.6382	748.201	306.297
13.5134	17.6369	747.97	306.567
13.4798	17.6279	751.285	312.023
13.4125	17.6099	756.077	313.549
13.3452	17.592	756.295	309.669
13.2779	17.5741	753.982	308.503
13.2432	17.5523	756.288	317.045
13.4493	17.5017	753.965	312.691
13.4012	17.4736	750.859	316.907
13.4216	17.4736	750.179	315.15
13.442	17.4736	749.499	313.368
13.4624	17.4736	748.818	313.433
13.4828	17.4764	748.138	313.455
13.5032	17.5003	747.457	307.925
13.435	17.4168	736.833	310.969
13.2783	17.2216	716.264	311.4
13.2713	17.0376	763.519	310.082
13.3494	17.358	776.754	292.897
13.3647	17.3715	779.592	268.584
13.4639	17.3851	785.159	267.173
13.4639	17.3829	772.14	271.323
13.365	17.365	770.917	265.048
13.266	17.3471	766.544	262.875
13.2657	17.3291	771.663	272.567
13.3198	17.3272	774.355	270.004
13.5199	17.4439	773.614	266.497
13.5572	17.492	769.884	266.845
13.4816	17.4471	764.575	265.272
13.4059	17.4022	776.583	265.551
13.3303	17.3574	770.726	271.921
13.3213	17.3171	773.192	272.608
13.5126	17.3103	762.822	267.924
13.3813	17.3511	767.794	267.942
13.4792	17.3511	775.362	264.105
13.4868	17.3511	769.696	262.661
13.4944	17.3511	776.238	260.977
13.502	17.3539	785.626	259.294
13.5096	17.3778	786.515	258.142
13.3598	17.3316	767.836	266.418
13.2586	17.2109	768.819	269.955
13.2523	17.0903	783.731	264.041
13.1799	16.9696	776.751	271.399
13.2934	17.1019	777.994	267.982
13.4461	17.3422	780.225	262.53
13.3843	17.3192	771.137	262.588
13.2519	17.3372	766.994	262.159
13.3451	17.3551	767.757	262.205
13.2368	17.373	760.966	269.398
13.2506	17.3892	768.32	270.09
13.2664	17.3919	763.866	264.669
13.3729	17.3829	767.322	266.317
13.3373	17.365	770.283	265.964
13.4314	17.3471	780.151	260.405
13.2857	17.3291	775.697	260.878
13.2666	17.2668	790.864	266.582
13.2833	16.9755	778.582	270.898
13.4714	17.3075	772.974	266.851
13.5863	17.363	775.695	260.136
13.5792	17.3719	778.417	257.829
13.572	17.3809	781.139	258.117
13.5649	17.3895	783.86	258.405
13.5578	17.3919	786.582	258.693
13.4068	17.266	772.88	262.955
13.4148	17.3639	769.873	259.424
13.3262	17.337	766.016	261.909
13.2376	17.3101	765.437	264.394
13.3136	17.2832	775.511	265.665
13.5524	17.33	771.768	260.738
13.4144	17.185	774.122	263.874
13.2862	17.1018	772.105	266.869
13.2822	17.2727	772.583	263.819
13.1762	17.0844	779.377	262.863
13.0476	17.0024	765.515	268.177
13.4092	17.4347	771.613	264.304
13.5143	17.4106	771.613	263.464
13.4344	17.2847	771.613	266.186
13.3545	17.1588	771.613	267.017
13.2746	17.0329	771.613	265.725
13.265	17.302	771.613	267.912
13.5007	17.4736	771.613	256.97
13.4121	17.4691	782.955	254.241
13.2599	17.4601	779.665	253.745
13.3609	17.4511	785.292	258.167
13.2499	17.4422	772.926	261.745
13.6761	17.4341	785.322	256.853
13.5125	17.4327	779.831	258.206
13.4845	17.4193	766.459	259.219
13.3449	17.3924	777.412	262.431
13.2053	17.3654	779.778	260.049
13.0657	17.3385	779.778	264.534
13.0853	17.2714	779.778	268.124
13.1329	17.0068	779.778	264.287
13.2668	17.1191	769.966	262.823
13.4059	17.3549	750.341	264.759
13.451	17.3676	737.394	263.142
13.4922	17.3496	793.991	266.71
13.5333	17.3317	805.604	266.174
13.5745	17.3208	810.441	265.638
13.4745	17.3421	798.795	269.304
13.3101	17.3242	797.299	272.14
13.4138	17.3062	800.658	278.459
13.5401	17.2883	803.44	270.308
13.5501	17.2665	793.212	270.143
13.4712	17.2159	787.627	268.311
13.442	17.1923	793.127	270.566
13.4624	17.2012	803.496	271.496
13.4828	17.2102	813.864	270.745
13.5032	17.2192	797.246	270.527
13.5236	17.2301	797.26	272.022
13.544	17.2553	791.049	271.707
13.5005	17.2605	796.176	270.267
13.393	17.2425	792.251	271.015
13.2854	17.2246	791.764	277.095
13.3903	17.2066	800.372	276.202
13.4793	17.1791	798.984	273.006
13.3387	17.0808	800.759	270.792
13.3571	17.0379	792.921	267.637
13.5299	17.0648	797.718	260.713
13.4698	17.0918	802.452	267.254
13.3947	17.1187	791.614	269.041
13.357	17.1372	792.082	270.335
13.4887	17.0935	806.488	269.698
13.3694	17.0877	800.295	269.49
13.4896	17.1326	810.998	271.683
13.603	17.1774	804.182	269.793
13.5969	17.2223	802.694	264.015
13.5472	17.2569	812.333	264.129
13.4975	17.2159	796.322	267.316
13.4726	17.1878	806.023	267.842
13.4726	17.1878	808.728	266.559
13.4726	17.1878	795.348	265.38
13.4726	17.1878	791.447	268.604
13.4726	17.1878	799.131	264.987
13.5134	17.1878	800.191	264.145
13.5134	17.1923	803.004	263.495
13.5134	17.2012	808.632	262.196
13.5134	17.2102	814.259	260.898
13.5134	17.2192	819.886	259.599
13.5134	17.2216	825.513	258.3
13.5134	17.1751	825.487	264.285
13.5168	17.1694	804.178	262.203
13.5236	17.2142	795.821	262.413
13.5304	17.2591	787.464	263.203
13.5372	17.3039	782.026	262.025
13.544	17.3329	798.943	262.908
13.5509	17.2441	796.166	264.232
13.5543	17.1878	800.191	260.879
13.5543	17.1878	800.191	257.078
13.5134	17.1878	802.401	253.592
13.5134	17.1878	807.277	255.661
13.5134	17.1878	812.608	255.249
13.5134	17.1878	817.938	258.37
13.5134	17.1878	801.424	256.796
13.5134	17.1517	804.274	256.14
13.5134	17.1617	804.274	262.197
13.5134	17.1722	804.274	265.012
13.5134	17.1826	804.274	263.381
13.51	17.1878	789.371	264.01
13.5032	17.1878	791.41	267.005
13.4964	17.1878	793.691	265.291
13.4896	17.1878	798.313	263.041
13.4828	17.1878	805.618	263.156
13.476	17.1878	806.769	263.271
13.4692	17.1878	795.668	267.26
13.4624	17.1878	801.987	271.446
13.4556	17.1878	806.311	271.072
13.4488	17.1878	802.25	271.434
13.442	17.1821	804.729	269.872
13.4352	17.1343	797.311	269.625
13.4318	17.1016	805.101	274.134
13.4318	17.0927	798.024	276.247
13.4318	17.0837	789.69	275.306
13.4318	17.0747	803.484	273.853
13.4318	17.0723	804.896	275.835
13.4318	17.1188	806.763	273.687
13.4318	17.1469	794.79	275.287
13.4318	17.1469	792.026	275.579
13.3634	17.1208	802.113	279.314
13.4794	17.1066	790.999	268.717
13.4372	17.1554	771.687	264.542
13.4064	17.2042	766.701	267.381
13.3747	17.2281	783.346	267.244
13.292	17.1125	778.894	269.769
13.1989	16.9655	786.291	270.085
13.101	16.8184	780.456	275.321
13.299	17.1658	770.923	284.984
13.4201	17.2119	776.617	277.485
13.3138	17.0711	791.795	275.365
13.078	16.8378	815.828	274.071
13.1487	16.9897	789.872	281.842
13.281	17.1994	777.008	278.23
13.325	17.2111	774.85	276.992
13.369	17.2228	772.692	278.225
13.3483	17.1601	771.613	276.502
13.2631	17.0232	771.613	275.946
13.1779	16.8863	771.613	282.516
13.0361	16.7576	771.613	289.942
13.199	17.0205	771.613	283.051
13.3269	17.2286	771.613	277.594
13.3195	17.2151	775.279	273.604
13.3399	17.1882	782.612	270.199
13.3603	17.1613	789.944	268.372
13.3807	17.1344	797.277	276.709
13.4012	17.1159	796.815	270.008
13.4216	17.1596	791.626	268.802
13.3883	17.1173	783.519	269.519
13.3013	16.9764	774.672	272.101
13.2143	16.8355	765.825	273.861
13.1628	16.7404	771.877	274.684
13.4489	17.1869	784.207	265.206
13.4924	17.2178	782.032	263.861
13.5066	17.2107	778.738	264.104
13.493	17.1748	784.824	263.661
13.4794	17.1389	790.91	264.788
[truncated: 122 more rows]
