# Supplementary material for: An integrated method for the leakage fault mode diagnosis and life prediction of the reactor coolant pump
Source: PLoS One. 2024 Jun 28;19(6):e0304652. doi: 10.1371/journal.pone.0304652 (PMC11213310; doi:10.1371/journal.pone.0304652)
Supplement: S3 File — (XLSX) [file pone.0304652.s003.xlsx]

## Sheet: Pump No.3
Tin（℃）	Tout（℃）	Qin（l/h)	Qout(l/h)
16.5508	19.9384	779.298	258.811
16.3599	19.5949	770.173	261.862
16.2566	19.7405	761.047	254.699
16.5393	20.0032	765.364	252.455
16.5997	19.9367	779.348	255.764
16.4599	19.8188	774.191	259.587
16.4249	19.7598	757.256	261.44
16.4601	19.7947	759.786	259.005
16.4522	19.6257	757.852	259.29
16.5736	19.488	760.617	259.392
16.7056	19.9519	763.382	254.856
16.5755	20.0688	766.147	257.584
16.3618	19.7087	766.056	259.54
16.4153	20.02	765.013	253.033
16.3471	20.009	761.746	255.6
16.4569	20.02	761.066	250.103
16.5297	20.0302	760.386	252.287
16.5663	20.0405	759.705	256.483
16.3718	19.8242	760.386	259.122
16.4456	19.804	762.427	258.797
16.4631	20.0528	764.468	252.746
16.487	20.0624	766.509	249.007
16.5172	20.072	768.551	252.326
16.4594	20.0816	770.592	250.979
16.4465	19.8708	771.272	253.646
16.5167	20.0987	770.592	248.172
16.5138	20.1167	769.912	248.092
16.5345	20.1346	769.231	248.013
16.5557	20.1526	768.551	247.933
16.5569	20.1539	767.87	247.854
16.5229	20.0119	767.87	249.32
16.5054	19.7812	768.551	252.332
16.4728	19.7826	769.231	248.75
16.5569	20.2998	769.912	245.827
17.0429	20.6232	770.592	246.622
17.1981	20.6856	771.272	247.417
17.2017	20.5241	770.592	250.23
17.0504	20.3678	768.551	255.773
17.0889	20.4326	766.509	255.614
17.0701	20.5553	764.468	254.927
16.9472	20.3142	762.427	258.119
16.8825	20.3336	760.386	257.089
16.9244	20.5355	759.365	258.154
16.4483	20.1733	756.754	268.39
16.1239	19.8351	757.431	269.864
16.3154	19.8253	759.15	264.551
16.3254	19.8154	760.869	267.288
16.1722	19.8056	0.762588	270.242
16.2381	19.7132	0.758012	271.925
16.1572	19.5382	0.74714	274.423
16.1083	19.3632	0.736268	274.891
16.1603	19.613	0.780368	252.033
16.1163	19.4001	0.783826	257.974
16.2215	19.7565	0.786571	248.991
16.2454	19.6921	0.779329	247.247
16.2278	19.475	0.763451	250.195
16.737	19.8956	0.829977	256.622
15.709	19.3524	0.775763	262.005
15.6191	19.3252	0.752376	253.222
15.8596	19.37	0.759757	255.999
15.9007	19.3924	0.763447	246.208
15.9441	19.3924	0.763447	245.773
15.9583	19.4685	0.756512	246.586
15.8482	19.3035	0.74897	250.226
16.0416	19.5938	0.764288	247.687
15.9656	19.514	0.769171	252.481
15.8918	19.492	0.764365	250.507
15.9631	19.5279	0.749871	250.194
15.8906	19.5637	0.735377	252.692
15.8323	19.5996	0.720882	250.914
15.9601	19.5787	0.706388	250.281
15.7122	19.2427	0.711477	255.997
15.3875	19.3516	0.738952	257.15
15.6552	19.3516	0.738952	248.981
15.5493	19.4281	0.735539	253.152
15.5733	19.4332	0.736309	253.26
15.7639	19.4332	0.737366	247.912
15.668	19.4332	0.738423	251.078
15.5281	19.3743	0.746702	253.379
15.6561	19.2564	0.762202	252.517
15.7623	19.1386	0.777702	248.271
15.6455	19.0207	0.787576	251.66
16.2204	19.3482	0.843943	249.605
16.0846	19.8178	0.739194	250.46
16.0656	19.9231	0.721397	250.009
15.9945	19.7856	0.726414	252.463
15.9602	19.7365	0.732138	254.971
15.7336	19.7186	0.744365	261
15.7459	19.7006	0.735031	259.515
15.8971	19.6629	0.741158	254.303
15.5714	19.1323	0.733285	258.098
15.432	19.2797	0.721286	257.368
15.6654	19.3215	0.784431	243.278
15.6676	18.9396	0.812467	248.1
15.7093	18.8594	0.824299	242.305
15.7921	18.7792	0.821373	244.773
15.7397	19.0908	0.796275	248.588
15.6057	18.9295	0.780278	249.624
16.1135	19.573	0.79018	247.726
15.8541	19.1925	0.786498	255.505
15.7051	18.9633	0.795313	260.51
15.7429	19.0199	0.789857	253.429
15.8094	19.245	0.787943	247.793
15.8235	19.0318	0.787943	250.307
15.8706	19.0931	0.787943	249.581
15.8707	19.3625	0.787943	245.549
15.817	19.3745	0.787943	245.868
15.832	19.3864	0.787943	246.019
15.7838	19.3087	0.777894	247.018
15.7502	19.1412	0.76336	247.386
15.8037	18.9738	0.77875	248.238
15.8577	19.2791	0.780737	248.051
15.9236	19.3924	0.784291	247.524
15.8623	19.3924	0.78075	248.262
15.8345	19.3924	0.768293	245.527
15.7584	19.3924	0.775859	249.904
15.7298	19.3732	0.773132	251.469
15.7288	19.3211	0.772803	253.765
15.6606	19.268	0.773778	255.772
15.5837	19.2148	0.777669	257.319
15.5605	19.1028	0.765806	253.118
15.5252	18.932	0.754194	252.841
15.4893	18.7611	0.747485	258.057
15.4956	19.0348	0.741863	255.306
15.5867	19.2047	0.77323	258.315
15.5554	19.221	0.768661	252.307
15.5626	19.2291	0.76753	253.168
15.3745	19.0122	0.782409	261.442
15.1878	18.814	0.784583	264.331
15.2585	18.64	0.785407	253.351
15.4212	18.8591	0.78145	242.136
15.4128	18.9332	0.793081	246.22
15.3745	18.7498	0.811956	249.781
15.02	18.607	0.68345	249.584
14.9729	18.8638	0.662034	248.173
14.8963	18.5262	0.728446	253.655
15.3019	19.0459	0.749436	240.056
15.3754	19.0243	0.730223	246.114
15.3465	18.8798	0.721893	253.117
15.1362	18.9528	0.74229	248.909
15.338	19.261	0.727598	249.82
15.2633	19.3646	0.709903	256.217
15.58	19.4648	0.719915	244.004
15.5373	19.2679	0.707571	246.927
15.4279	19.2091	0.698283	251.997
15.3554	19.2249	0.719207	252.156
15.5562	19.3572	0.713024	249.836
14.5226	18.4619	0.733879	250.556
16.2859	19.7934	0.750343	254.04
17.9148	21.0914	0.83985	281.903
17.7823	20.846	0.835496	278.834
16.9335	20.2715	0.880088	268.918
15.8192	19.1419	0.788632	266.656
16.0763	19.6654	0.800437	255.066
16.258	19.7287	0.787907	251.964
16.2854	19.7464	0.776216	255.125
16.1337	19.7194	0.770287	260.696
16.1866	19.6925	0.778158	259.646
16.3462	19.6656	0.767971	256.105
16.0831	19.6329	0.774485	263.153
15.8852	19.5571	0.77086	267.955
15.9309	19.4073	0.772588	270.553
15.8222	19.1921	0.799038	273.57
16.4	19.608	0.89389	265.793
16.2993	19.6419	0.797734	262.665
15.8519	19.6432	0.737685	269.876
15.7171	19.5149	0.735808	272.166
15.7741	19.5149	0.714541	268.853
15.7564	19.5794	0.747306	267.037
15.6765	19.5965	0.708877	263.787
15.6352	19.5965	0.671297	262.653
15.744	19.5965	0.728223	268.879
15.7758	19.6013	0.752353	270.566
15.8579	19.6329	0.723461	268.816
15.861	19.6239	0.730555	270.811
15.8372	19.6149	0.735264	272.805
15.6674	19.6059	0.723699	272.992
15.677	19.5922	0.7298	269.675
15.6761	19.543	0.735901	273.905
15.6837	19.5238	0.719106	275.307
15.5944	19.5418	0.714918	276.252
15.7221	19.5597	0.720983	270.776
15.7541	19.5777	0.72102	268.972
15.7586	19.5966	0.716035	267.168
15.7756	19.6233	0.715787	266.886
15.7703	19.5543	0.727265	269.975
15.7341	19.3881	0.736553	272.654
15.7464	19.222	0.74584	275.334
15.5324	19.3232	0.742293	268.469
15.8124	19.7087	0.730154	263.846
15.8635	19.8516	0.738679	259.702
15.7679	19.7027	0.722637	268.334
15.4512	19.3603	0.722633	277.881
15.3827	19.2236	0.731146	282.07
15.396	19.0933	0.73718	285.06
15.2172	18.9631	0.738645	283.983
15.125	18.9403	0.736145	279.544
15.2194	19.0927	0.727233	268.711
15.1583	19.1465	0.717952	269.322
15.3001	19.2003	0.726634	265.573
15.3518	19.2542	0.711041	263.176
15.3971	19.3952	0.728151	262.816
15.4073	19.6979	0.716024	263.025
15.4373	19.3107	0.721785	263.247
15.4408	19.3107	0.719601	266.352
15.3939	19.3107	0.731749	267.367
15.3789	19.3107	0.73264	265.294
15.4525	19.3107	0.733532	263.192
15.4933	19.3107	0.734423	265.562
15.3725	19.3107	0.734869	269.152
15.4628	19.2773	0.730484	266.549
15.4984	19.2699	0.735865	266.928
15.3374	19.2699	0.742845	267.183
15.3659	19.2699	0.749825	267.437
15.3955	19.2592	0.753886	267.692
15.2736	19.1207	0.732441	270.701
15.26	18.9857	0.717008	272.304
15.3453	18.8506	0.694043	265.755
14.9804	18.628	0.67176	266.336
17.3431	20.7684	0.68914	265.843
17.8863	21.5688	0.678111	268.516
17.814	21.6116	0.669483	264.655
17.7105	21.4776	0.681052	266.835
17.8854	21.3436	0.67798	266.476
17.7152	21.1966	0.665219	268.265
16.6575	20.1038	0.839845	272.635
16.0453	19.8094	0.724637	265.526
15.7044	19.6826	0.720407	272.403
15.8216	19.6916	0.723339	265.834
15.8429	19.7006	0.756723	268.344
15.9027	19.7096	0.723074	262.903
15.9032	19.7091	0.718832	261.398
15.779	19.6388	0.720877	268.275
15.7655	19.5966	0.738073	269.157
15.7535	19.6019	0.724153	269.711
15.712	19.6109	0.713097	269.455
15.731	19.6198	0.707454	271.283
15.7801	19.6288	0.725218	265.251
15.8494	19.6252	0.72156	262.498
15.729	19.4639	0.739512	267.025
15.7266	19.1987	0.74141	267.951
16.2181	19.4572	0.81161	259.496
16.3794	19.3304	0.774774	262.492
16.2232	19.2927	0.737536	263.462
16.3524	19.9969	0.702127	258.791
15.747	19.694	0.710907	266.983
15.712	19.6094	0.751505	267.194
16.0763	19.8074	0.76273	261.055
16.4617	19.9824	0.761769	257.5
16.2576	20.0211	0.760807	264.225
16.3989	20.0374	0.759846	258
16.363	19.7648	0.759365	262.873
16.2118	19.7179	0.760153	263.767
16.2505	19.7814	0.762643	265.161
16.3324	20	0.765206	262.234
16.3418	19.9827	0.767769	262.066
16.2203	19.9158	0.770331	262.92
16.1708	19.6491	0.762393	264.768
16.0201	19.4205	0.76753	263.389
15.9752	19.4138	0.795238	266.046
16.2033	19.6835	0.792507	262.175
16.0218	19.5181	0.785106	265.476
15.9436	19.4256	0.786997	260.062
15.9484	19.3749	0.786922	262.742
15.893	19.0874	0.784881	266.655
15.8834	19.2347	0.78284	253.697
16.0591	19.5569	0.780799	250.336
16.2601	19.6381	0.778757	253.588
16.1746	19.7192	0.776716	255.134
16.2068	19.7733	0.776035	257.033
16.2208	19.8002	0.776716	261.5
16.0795	19.8271	0.777396	260.58
16.1537	19.854	0.778077	258.586
16.3161	19.8555	0.778757	255.19
16.1342	19.6684	0.779438	261.198
16.1449	19.5961	0.780118	257.476
16.2155	19.6768	0.780799	256.941
16.1284	19.7575	0.781479	260.034
16.2066	19.8383	0.782159	256.806
16.3712	19.9023	0.78284	255.443
16.3232	19.8429	0.78352	256.345
16.2287	19.8186	0.784201	255.808
16.2852	19.8545	0.784881	251.616
16.3121	19.8904	0.785562	253.735
16.3623	19.9262	0.786242	251.517
16.4112	19.9528	0.786922	254.921
16.3263	19.9105	0.787603	255.132
16.2684	19.8823	0.787603	255.462
16.2174	19.8823	0.786922	256.803
16.2115	19.8823	0.786242	259.62
16.2554	19.8823	0.785562	254.57
16.316	19.8795	0.784881	248.994
16.2933	19.8556	0.784201	249.91
16.1869	19.8415	0.78386	253.855
16.2071	19.5949	0.78386	256.122
16	19.4861	0.78386	258.563
16.0564	19.3971	0.78386	255.42
16.1937	19.7708	0.781767	254.544
16.139	19.7096	0.785849	257.12
16.0916	19.5045	0.779732	258.423
16.1771	19.3822	0.763311	256.355
16.0164	19.5412	0.732036	259.507
15.9847	19.7046	0.721943	255.059
16.0173	19.7267	0.725481	254.121
15.9376	19.7488	0.729018	253.182
16.0118	19.7598	0.730787	252.713
16.0793	19.9032	0.724518	252.641
16.2172	20.0742	0.723693	258.099
16.085	20.2276	0.724553	262.858
16.439	20.38	0.725414	254.402
16.9028	20.5131	0.726274	257.029
16.8905	20.6077	0.731387	256.917
16.871	20.6705	0.740752	259.7
16.9298	20.7333	0.750117	255.442
16.9255	20.7961	0.743242	259.36
16.942	20.8355	0.720106	260.71
16.8765	20.7017	0.723791	262.92
16.6007	20.3897	0.723982	262.847
16.3427	20.1699	0.726704	265.127
16.063	20.0586	0.729426	266.002
16.1413	20.0316	0.732147	268.966
16.2643	20.0045	0.734869	259.864
16.1988	19.9775	0.737591	262.051
16.1811	19.9684	0.724418	262.319
16.2232	19.9774	0.72634	260.302
16.1947	19.9864	0.73008	258.284
16.2792	19.9953	0.727299	256.939
16.2513	20.0034	0.730557	257.169
16.2203	20.0048	0.729211	257.465
16.1511	19.8634	0.725925	259.885
15.9977	19.5848	0.723075	261.316
15.9803	19.6476	0.737537	258.253
16.0656	19.9181	0.735609	250.739
16.1132	19.9652	0.73368	248.708
16.0865	19.9099	0.731751	248.112
16.1203	19.8823	0.730787	247.814
15.99	19.6175	0.730256	250.936
15.9624	19.6634	0.728596	253.352
16.0747	19.7818	0.726889	250.907
16.0209	19.865	0.725182	254.382
16.0208	19.8493	0.723475	251.87
15.9216	19.8549	0.732705	254.934
15.9328	19.8818	0.752873	255.279
16.0184	19.9087	0.769755	256.982
16.3336	19.9357	0.771613	247.327
16.3446	19.7407	0.771613	249.679
16.2576	19.6566	0.784515	251.455
16.3974	19.6	0.778724	254.696
16.1867	19.5449	0.76845	248.827
16.3605	19.5004	0.758177	246.24
16.2713	19.6443	0.778156	246.875
16.3551	19.7825	0.785749	247.668
16.1967	19.7674	0.787212	252.837
16.1979	19.5081	0.786922	252.591
16.1735	19.6169	0.784881	247.304
16.2774	19.778	0.78284	245.896
16.307	19.7961	0.780799	248.193
16.3503	19.8143	0.778757	246.938
16.2498	19.8324	0.776716	249.409
16.2914	19.7139	0.776716	247.765
16.3447	19.4589	0.778757	252.522
16.1844	19.605	0.780799	246.914
16.3369	19.5317	0.78284	246.891
16.3584	19.7788	0.784881	246.64
16.3839	19.8712	0.786922	246.378
16.3325	19.8868	0.788624	248.922
16.3212	19.8958	0.789984	252.757
16.289	19.9047	0.791345	247.01
16.401	19.9137	0.792706	243.796
16.398	19.9246	0.794067	245.354
16.4649	19.9499	0.795428	242.507
16.3558	19.763	0.783626	245.65
16.2341	19.4936	0.774728	247.967
16.3346	19.6364	0.79018	246.967
16.1959	19.8088	0.777957	248.328
16.3644	19.9456	0.776899	246.144
16.3274	19.9359	0.792994	248.036
16.4121	19.9231	0.787444	247.415
16.3648	19.8256	0.793188	245.426
16.8453	20.3997	0.824345	250.238
15.8934	19.6369	0.705879	251.173
16.2445	20.112	0.593165	247.546
17.3758	21.0198	0.711411	249.755
17.8522	21.6788	0.695342	257.094
17.9178	21.7279	0.700692	258.965
17.9961	21.7368	0.712191	254.604
18.0014	21.7458	0.723689	252.158
18.0025	21.7548	0.735187	250.62
17.9897	21.5026	0.7464	258.519
17.8978	21.4745	0.732468	262.496
18.0388	21.4745	0.753664	264.717
18.0119	21.4745	0.755708	265.235
18.0199	21.4745	0.740665	258.837
18.0124	21.4929	0.73145	259.118
18.0287	21.5073	0.754991	263.186
17.9497	21.4745	0.744183	260.062
18.0341	21.4745	0.738952	260.062
18.0138	21.3905	0.750348	261.395
18.0175	21.5562	0.751229	260.721
18.0848	21.5562	0.736991	253.787
18.0859	21.5562	0.752913	254.619
18.0065	21.4194	0.740913	259.015
17.9794	21.1346	0.733498	264.705
17.9686	21.4592	0.739638	253.223
18.0508	21.3709	0.725765	253.932
18.1019	21.2274	0.740319	251.068
17.9711	21.0712	0.751341	258.536
16.499	20.2248	0.739972	271.274
16.3662	19.8634	0.742014	262.808
16.5423	20.1052	0.744055	253.288
16.5361	19.9074	0.746096	253.143
16.4384	19.832	0.748138	255.139
16.54	20.2089	0.750179	250.651
16.4257	20.087	0.738952	253.45
16.4487	19.905	0.738952	256.936
16.2812	19.6949	0.738952	257.979
16.3524	19.8501	0.738952	241.69
16.4223	20.1367	0.738952	241.69
16.2285	19.7458	0.760923	243.986
16.3773	19.8715	0.789457	240.957
16.2719	19.7425	0.796079	246.529
16.6767	20.2523	0.772644	245.351
16.9355	20.3837	0.713631	249.975
17.1919	20.7699	0.751425	264.495
17.2338	20.898	0.749729	264.669
17.246	20.9698	0.738623	266.986
17.2284	21.0415	0.727516	263.703
17.3062	21.1133	0.731797	261.102
17.5505	21.1835	0.74086	257.12
17.5819	21.2422	0.73725	254.809
17.5468	21.0027	0.743034	258.94
17.6029	21.1977	0.743034	261.116
17.5591	21.0498	0.743034	263.861
17.6595	20.902	0.743034	256.205
17.441	20.7543	0.743034	262.999
16.9103	20.6083	0.743034	274.226
16.8167	20.2871	0.743715	267.623
16.8838	20.466	0.745076	257.415
16.9037	20.343	0.746437	258.02
16.9968	20.22	0.747797	260.818
16.8051	20.097	0.749158	265.956
16.7543	20.2909	0.750519	263.279
16.8364	20.3449	0.75154	262.199
16.569	20.0523	0.75222	260.998
16.7222	20.1141	0.752901	257.908
16.7279	20.2128	0.753581	256.567
16.5658	20.3115	0.754262	260.672
16.6999	20.4088	0.754942	253.938
16.6983	20.3128	0.755282	256.577
16.5353	20.1122	0.755282	262.446
16.4551	19.9608	0.755282	264.162
16.6568	20.3202	0.755282	259.61
16.6342	20.3814	0.755282	255.896
16.6645	20.3481	0.755282	253.774
16.5791	19.8805	0.755282	256.875
16.563	20.1629	0.751958	255.526
16.5613	20.1502	0.7512	258.14
16.3998	20.0425	0.7512	261.089
16.3955	19.9349	0.7512	264.236
16.367	19.8668	0.7512	265.211
16.4327	19.9835	0.734847	257.664
16.3185	19.7776	0.749001	261.152
16.2719	19.8015	0.746801	255.897
16.3185	20.0436	0.706933	253.035
16.3573	19.9954	0.731583	255.712
16.3603	19.9472	0.756636	254.238
16.7182	19.9231	0.787943	253.533
16.8039	19.9231	0.787943	251.715
16.737	19.9231	0.787943	254.304
16.8586	19.9231	0.787943	249.455
16.797	19.9623	0.787259	248.835
16.9236	20.3617	0.782522	244.368
16.8948	20.0913	0.789879	251.409
16.9215	20.3675	0.78318	248.802
16.9469	20.3849	0.78696	245.925
17.0301	20.3938	0.79074	245.607
16.9651	20.4028	0.794521	249.731
16.9896	20.4112	0.798301	245.53
17.0617	20.1657	0.791442	248.593
16.9286	20.2482	0.776755	246.156
17.0212	20.4892	0.779607	245.723
17.001	20.7899	0.709811	249.349
16.4287	20.4484	0.688183	256.331
16.6419	20.3843	0.754361	255.827
16.8298	20.3722	0.759897	256.535
16.7595	20.3722	0.76114	259.738
16.7288	20.3722	0.76256	260.877
16.768	20.3722	0.76398	256.349
16.7671	20.3715	0.7654	258.043
16.7948	20.3484	0.76682	255.335
16.8168	20.3538	0.756589	256.441
16.7856	20.3987	0.754272	259.812
16.6687	20.4435	0.740535	254.44
16.7402	20.4884	0.738952	250.356
16.7828	20.5088	0.738952	253.278
16.5906	20.3483	0.738952	261.601
16.4989	20.2497	0.753968	265.642
16.591	20.1301	0.768016	266.608
16.5159	19.8256	0.780723	263.625
16.5892	20.0048	0.771004	251.638
16.7268	20.1559	0.781251	252.547
16.5511	20.0824	0.790872	257.088
16.4714	20.1244	0.765481	257.705
16.5317	20.2819	0.753218	252.446
16.4994	20.4395	0.740955	247.799
17.5666	21.1181	0.752646	253.987
17.3471	20.5606	0.790206	259.786
16.9307	20.2125	0.804274	248.395
16.8724	20.3314	0.804274	249.672
16.9106	20.3314	0.804274	248.631
16.8811	20.0962	0.798951	254.252
16.9466	20.2302	0.800071	250.166
16.9607	20.3091	0.803385	252.158
16.951	20.3239	0.806699	252.771
16.6843	20.0676	0.808696	256.452
16.6562	19.9122	0.809377	258.585
16.6495	20.138	0.810057	255.238
16.9496	20.2947	0.810738	251.322
16.742	20.2078	0.811418	255.72
16.6291	20.0996	0.812099	256.826
16.5999	20.0635	0.781844	257.652
16.6594	20.0994	0.770241	251.042
16.5959	20.1353	0.773268	252.948
16.6374	20.1712	0.776294	251.498
16.6287	20.2035	0.779321	252.798
16.6932	20.2089	0.782347	250.132
16.6767	20.1188	0.78284	251.918
16.661	19.9386	0.780799	254.409
16.5816	19.7411	0.778757	256.671
16.7612	20.1874	0.776716	242.891
16.8528	20.3053	0.774675	239.536
16.8754	20.3771	0.772633	239.339
16.8616	20.3937	0.770573	239.901
16.6312	19.9674	0.76753	244.806
16.7766	20.3405	0.778885	242.359
16.8786	20.1565	0.766254	239.725
16.7685	19.9493	0.762844	241.17
16.9546	20.4815	0.770671	239.926
16.9122	20.3669	0.76753	244.813
16.7634	20.0602	0.76753	248.554
16.6996	20.2886	0.729919	245.747
16.559	20.3183	0.735663	252.704
16.6003	20.2745	0.746947	255.868
16.4948	20.2308	0.752504	257.077
16.8391	20.525	0.705633	248.104
17.8542	21.7878	0.695361	256.581
17.8959	21.7885	0.694903	256.022
17.9055	21.7796	0.685546	255.708
17.8337	21.7706	0.695671	255.839
17.8846	21.662	0.688396	260.105
17.9265	21.4977	0.700748	252.37
17.8742	21.442	0.714158	254.693
17.944	21.6615	0.727568	253.096
17.9493	21.643	0.740978	255.217
17.979	21.6246	0.743666	255.21
17.9932	21.6062	0.72187	250.838
17.8959	21.606	0.709759	252.552
17.7761	21.6239	0.725008	255.552
17.9645	21.6418	0.718004	250.16
17.9251	21.6598	0.71318	250.1
17.9935	21.6731	0.717787	250.834
18.0133	21.6519	0.71403	248.371
17.9472	21.6423	0.718539	251.594
17.9788	21.6513	0.718539	250.02
17.9446	21.6602	0.718539	252.854
17.8085	21.6692	0.718539	253.492
17.9967	21.6744	0.718539	252.702
17.9936	21.6519	0.718539	249.473
17.9669	21.7174	0.705518	247.42
17.9659	21.8765	0.706927	245.816
18.0304	22.0356	0.704699	244.211
18.0692	21.9029	0.692621	242.606
18.0671	21.6521	0.710178	244.077
18.0374	21.6698	0.721315	247.587
18.0099	21.4223	0.810156	244.558
16.7531	20.5675	0.749891	261.424
16.5476	20.0835	0.764394	256.951
16.6151	19.7302	0.753062	252.13
16.497	19.9854	0.769533	233.428
16.817	20.3181	0.765476	234.417
16.8043	20.413	0.763447	233.117
16.7413	20.4045	0.753899	238.604
16.634	20.3783	0.7523	240.631
16.8728	20.3514	0.753152	243.6
16.9035	20.3244	0.754004	241.126
16.7273	20.3131	0.754856	243.518
16.7999	20.413	0.747654	240.17
16.7478	20.413	0.732397	243.661
16.7383	20.413	0.733448	243.101
16.6967	20.413	0.731425	247.038
16.6768	20.3758	0.7378	249.152
16.6543	20.0623	0.731586	251.273
16.866	19.9863	0.822155	241.293
16.1703	19.7571	0.73496	246.688
16.4689	20.2903	0.714901	241.9
16.7326	20.3339	0.706017	243.019
16.6253	20.3655	0.723146	246.668
16.5771	20.3972	0.708607	247.175
16.7128	20.2925	0.710671	243.672
16.6767	20.0514	0.727597	245.118
16.0724	19.7895	0.73378	241.59
16.7778	20.4317	0.727029	240.093
16.8944	20.4736	0.716809	243.769
16.7748	20.5149	0.711566	246.844
16.6802	20.2949	0.735571	249.594
16.7912	20.5195	0.761317	247.007
16.8936	20.4926	0.771613	251.989
16.9603	20.4657	0.771613	254.946
16.984	20.4388	0.771613	257.904
16.8572	20.2888	0.771613	251.331
16.5708	19.8341	0.771953	246.51
18.5385	21.5702	0.868746	276.193
18.5232	21.6936	0.79172	271.177
18.3384	21.6967	0.788334	278.925
18.275	21.5694	0.796605	280.73
18.3101	21.4421	0.790057	280.933
18.3629	21.3148	0.790763	273.971
18.2542	21.5223	0.791469	259.079
18.2296	21.4416	0.800557	257.429
18.339	21.4442	0.801471	260.932
18.2716	21.4508	0.797077	260.89
18.3536	21.5529	0.815782	262.493
18.4188	21.4084	0.833907	259.59
18.4315	21.264	0.798955	263.462
18.3437	21.494	0.793283	266.51
17.782	21.2083	0.817741	264.566
16.8288	20.4232	0.805439	246.97
18.3169	21.6013	0.803267	250.242
18.359	21.4556	0.76124	256.318
18.3637	21.3039	0.796303	256.522
18.124	21.1711	0.7967	255.211
17.7833	21.1082	0.779144	249.681
17.7254	21.1048	0.765674	249.653
18.0198	21.2315	0.801583	249.447
17.3124	20.6616	0.800689	240.073
18.1082	21.2599	0.795569	236.115
18.1956	21.4784	0.79865	236.065
18.1222	21.4701	0.78647	239.088
18.1154	21.2981	0.79482	241.319
18.1782	21.1261	0.786764	243.045
18.1323	21.4062	0.778708	239.226
18.3553	21.6839	0.77293	238.215
18.5562	21.8165	0.790743	239.347
18.5326	21.6912	0.78447	244.206
18.4594	21.6424	0.790885	246.058
18.5319	21.7063	0.792889	237.873
18.5567	21.5187	0.781048	238.378
18.5004	21.6738	0.775042	242.282
18.5898	21.9646	0.762158	243.205
18.5226	21.9448	0.766946	249.217
18.5311	21.824	0.782107	251.841
18.555	21.7032	0.806487	253.632
18.5611	21.5823	0.802679	255.915
18.2438	21.5026	0.80495	265.061
18.3013	21.587	0.807221	263.312
18.1446	21.5789	0.797877	266.546
17.9354	21.4611	0.793813	268.9
17.7261	21.3434	0.812439	271.314
17.5169	21.2256	0.812439	275.309
17.4951	21.139	0.811752	275.79
17.773	21.2849	0.804274	275.923
18.1374	21.5477	0.805975	305.624
17.9138	21.3675	0.809377	294.496
17.7079	21.1894	0.812779	278.611
18.0075	21.4495	0.816181	273.461
17.9391	21.1948	0.819583	275.717
18.142	21.3878	0.822985	268.064
17.8569	21.1324	0.802685	273.741
17.4479	21.1975	0.809077	272.935
17.7296	21.3979	0.811919	271.96
17.8255	21.3756	0.799903	277.253
17.7773	21.2604	0.810084	280.827
17.7077	21.0734	0.816374	274.357
17.9297	21.258	0.792909	276.522
17.6906	20.9887	0.806728	280.94
17.6877	21.054	0.809811	284.87
17.4768	21.1705	0.812895	276.065
18.1314	21.3827	0.815978	303.934
18.0777	21.3622	0.819062	305.019
17.9946	21.2704	0.807335	302.212
17.8934	21.1072	0.805966	304.345
17.7923	20.9439	0.812604	305.915
17.6051	21.0515	0.80871	306.461
17.6977	21.148	0.809934	324.367
17.4979	20.8758	0.827353	324.793
17.9635	21.2704	0.813489	320.133
17.7457	21.1561	0.81482	326.611
17.8103	21.2728	0.820892	328.363
17.6012	21.0617	0.824309	330.546
17.5435	21.3035	0.827726	323.932
17.3575	20.9675	0.831143	318.367
17.8525	21.07	0.817095	322.645
17.6307	20.8324	0.854367	323.734
17.6976	21.0793	0.77832	314.587
17.826	21.2696	0.753302	308.019
17.9399	21.3352	0.764353	306.07
17.9012	21.4009	0.774493	316.11
17.8664	21.5037	0.768481	330.481
18.2375	21.7921	0.753075	341.449
18.0876	21.8041	0.749971	340.067
18.4688	22.1987	0.695956	286.732
17.7386	21.7766	0.681281	286.222
16.1903	19.6618	0.852931	241.128
17.2141	20.8308	0.828522	255.409
17.8337	21.4953	0.797469	260.268
17.8922	21.1652	0.817616	255.74
17.7654	21.1749	0.8174	250.318
17.947	21.2935	0.80718	247.565
17.9652	21.324	0.807033	250.72
18.0105	21.5087	0.804421	248.26
18.1441	21.4205	0.80352	251.112
18.2087	21.538	0.818404	245.55
18.0971	21.4367	0.826218	234.667
18.1887	21.588	0.805126	229.608
17.9055	21.4426	0.812121	231.806
18.0369	21.6529	0.782712	239.419
18.0065	21.6177	0.766883	248.737
18.2103	21.8622	0.786421	261.989
18.0542	22.1184	0.782244	279.812
18.6363	21.8828	0.812439	300.881
18.596	21.8828	0.812439	306.922
18.5141	21.8103	0.796739	312.063
18.3907	21.6654	0.798116	303.252
18.2672	21.5204	0.798256	307.769
18.2007	21.5274	0.810796	309.09
18.3501	21.6753	0.830685	312.021
18.3028	21.5458	0.843018	312.144
18.3112	21.6145	0.826728	319.949
18.2791	21.5902	0.826513	319.059
18.0632	21.5232	0.824687	315.089
17.7873	21.3682	0.824687	315.96
17.8352	21.3761	0.824687	321.17
18.5759	21.7921	0.824687	326.956
18.3874	21.7201	0.853949	330.263
18.0106	21.4765	0.912474	330.177
18.1739	21.5668	0.822373	326.612
18.292	21.8583	0.746673	338.297
18.3566	21.8844	0.774364	353.169
18.4211	21.9105	0.777973	358.417
18.4097	22.0066	0.761605	367.954
18.3224	22.1727	0.749761	377.764
18.2351	22.3387	0.692397	385.737
18.1478	23.8722	0.714395	388.202
18.0918	22.2813	0.669021	390.048
18.2826	22.6134	0.662619	394.462
18.1714	22.3088	0.653744	405.245
17.8988	22.0526	0.656736	414.164
17.8916	22.3111	0.649831	425.283
17.6084	22.1075	0.625933	433.117
17.06	21.6509	0.635972	458.601
15.8962	20.6669	0.642141	436.317
15.6291	20.3695	0.658145	423.276
15.7305	20.0211	0.692496	409.665
15.4155	19.8134	0.69151	401.735
14.7063	19.3655	0.667763	368.961
14.5869	19.1772	0.67011	362.77
14.4298	18.9688	0.672457	360.73
14.2961	18.8506	0.676363	346.968
14.4794	19.0734	0.681829	338.238
14.6825	19.4381	0.687296	349.802
14.7723	19.584	0.692762	357.51
14.5691	19.1723	0.698228	360.748
14.5899	19.0468	0.70354	354.69
14.6862	18.9841	0.678872	354.948
14.8272	18.9841	0.680558	356.218
14.6476	18.9841	0.660134	350.516
14.4948	18.9841	0.6573	349.379
14.4221	18.9926	0.6573	349.298
14.5547	19.0643	0.6573	353.257
14.4933	19.1066	0.6573	355.187
14.3648	18.9871	0.662957	348.876
14.422	18.9776	0.668897	340.479
14.5263	19.0045	0.676946	335.611
14.5937	19.0314	0.656652	342.959
14.5306	19.0577	0.654246	346.38
14.4933	19.0658	0.657312	348.917
14.4933	19.0658	0.665503	345.868
14.4933	19.0658	0.673694	344.432
14.4933	19.0658	0.681878	341.95
14.4933	19.0658	0.660103	352.624
14.4116	18.9841	0.659341	349.82
14.3603	18.9025	0.664612	344.834
14.4209	18.9025	0.679236	344.143
14.4815	18.9025	0.676587	333.334
14.5421	18.9025	0.6756	329.685
14.6028	18.8968	0.667209	336.901
14.4836	18.849	0.666868	339.199
14.3417	18.8612	0.665125	335.778
14.2914	18.9419	0.664444	341.385
14.4701	19.0227	0.663764	333.686
14.6719	19.1034	0.663083	337.762
14.545	19.1732	0.662403	334.467
14.6194	19.1615	0.661723	334.84
14.6566	19.1519	0.662063	332.774
14.6566	19.1609	0.663424	330.255
14.6566	19.1699	0.664784	334.948
14.6566	19.1788	0.666145	334.581
14.6566	19.1869	0.667506	334.168
14.6566	19.1883	0.668867	333.755
14.6634	19.1883	0.67374	334.125
14.677	19.1883	0.676628	335.735
14.6906	19.1883	0.678683	335.37
14.7042	19.1883	0.680739	334.423
14.7178	19.1883	0.682795	335.301
14.7314	19.1883	0.68485	334.103
14.7382	19.1883	0.673028	334.959
14.7382	19.1883	0.667912	331.97
14.7382	19.1883	0.667703	333.915
14.7382	19.1883	0.692889	335.926
14.7382	19.1769	0.706912	337.087
14.7382	19.0813	0.704834	334.372
14.7382	19.0249	0.710374	331.099
14.7574	19.0821	0.696817	332.302
14.8932	19.14	0.697505	334.257
14.9565	19.1938	0.700015	329.399
14.87	19.2477	0.702526	328.014
14.9481	19.2584	0.705036	323.545
14.6974	19.0613	0.705611	330.259
14.6974	19.0523	0.70425	331.346
14.6974	19.0433	0.702889	328.277
14.6974	19.0344	0.701528	327.55
14.6974	19.0235	0.700167	327.663
14.6974	18.9982	0.698806	327.777
14.7857	19.1221	0.689279	321.497
14.9397	19.3899	0.677616	315.458
14.12	18.7999	0.689939	312.307
14.6837	19.0437	0.680117	310.079
14.908	19.4056	0.681281	313.309
14.9206	19.5231	0.676479	322.091
14.8357	19.1883	0.674521	327.756
14.8667	19.1883	0.668138	325.222
14.8155	19.1883	0.661755	325.252
14.6867	19.1883	0.655371	322.499
14.6746	19.1883	0.648988	319.221
14.6626	19.1883	0.668655	320.39
14.5246	19.4694	0.668527	318.634
14.8518	19.3309	0.666486	318.534
14.9811	19.4584	0.664444	318.638
14.9905	19.6596	0.662403	315.526
14.633	19.5063	0.660362	320.123
14.4889	19.2953	0.65832	314.534
14.7481	19.7189	0.656959	307.759
14.5139	20.0454	0.656279	293.167
14.6044	19.4264	0.655599	293.447
14.6309	19.3107	0.654918	295.434
14.6575	19.3107	0.654238	286.206
14.6841	19.3107	0.653557	284.664
14.6241	19.3107	0.654578	288.471
14.9243	19.3107	0.6573	298.075
14.6897	19.3107	0.660021	301.348
14.5647	19.3107	0.662743	304.356
14.5957	19.3107	0.665465	288.895
14.6635	19.3107	0.668187	288.807
14.6246	19.3107	0.669547	287.268
14.7302	19.3528	0.65309	283.824
14.8329	19.4851	0.648039	287.012
14.9385	19.621	0.647186	288.343
15.0441	19.7568	0.646332	285.323
14.9359	19.5144	0.645479	313.481
14.7046	19.1392	0.677376	308.391
14.8824	18.8778	0.742024	298.928
14.7564	18.98	0.69205	288.938
14.7316	19.1518	0.655044	278.398
14.9374	19.5373	0.65268	294.205
14.8602	19.4146	0.650316	297.283
15.117	19.7401	0.649134	307.65
14.8911	19.4735	0.649134	310.848
14.8369	19.5356	0.649134	305.474
14.8257	19.508	0.649134	305.151
14.6974	19.2699	0.649134	302.036
14.6974	19.2699	0.651176	305.94
14.9922	19.5775	0.649475	306.08
14.9709	19.4536	0.650155	306.104
14.9514	19.324	0.650836	302.756
14.9264	19.5313	0.651516	305.16
15.0713	19.714	0.652196	307.989
14.9729	19.3669	0.652877	303.744
14.7318	19.479	0.653217	301.289
14.8394	19.4072	0.653217	299.953
14.7421	19.3354	0.653217	306.136
14.8738	19.2637	0.653217	296.334
14.8177	19.1963	0.653217	288.069
14.6034	19.1615	0.653217	286.065
14.4524	19.0858	0.646949	283.354
14.4782	18.9624	0.634411	279.516
14.6972	18.8391	0.621874	279.094
14.8137	18.7158	0.609337	280.941
15.8001	19.3904	0.759302	273.545
16.6227	20.1345	0.837908	238.247
14.9551	18.5485	0.853033	226.322
14.7936	18.5754	0.868901	222.84
14.682	18.6023	0.850031	223.489
14.5703	18.6292	0.849334	220.198
14.4587	18.583	0.852539	216.038
14.2316	17.9241	0.855745	215.028
14.7355	18.2286	0.841607	201.604
14.8762	18.1654	0.850959	207.243
14.5461	18.2446	0.841351	207.344
15.402	19.0085	0.821849	212.792
16.0334	19.5845	0.807418	220.378
16.7249	20.2664	0.810588	222.468
16.8892	20.3276	0.818017	222.145
16.0421	19.6417	0.833279	223.415
14.5747	18.4705	0.890512	205.639
14.2024	18.349	0.762001	207.35
14.346	18.5562	0.776245	201.77
14.9747	18.9366	0.802335	195.53
14.9749	18.7244	0.780004	202.313
15.0145	18.8421	0.765523	204.067
14.7353	18.4531	0.801331	203.663
15.0499	18.825	0.798811	200.186
14.8273	18.6058	0.812539	202.15
14.7093	18.5928	0.796762	206.036
14.8055	18.3922	0.81222	205.003
14.5612	18.3213	0.835119	205.541
14.3735	18.4416	0.799217	206.388
14.5202	18.562	0.78902	203.07
14.7573	18.6815	0.812439	198.421
14.4329	18.2051	0.813684	207.364
14.4071	18.1799	0.807293	206.408
14.6481	18.5985	0.804581	203.545
14.4528	18.3332	0.811521	208.012
14.2836	18.2114	0.80823	204.262
14.6366	18.4194	0.79672	193.681
14.6567	18.3227	0.800111	200.654
14.4441	18.2642	0.797833	201.982
14.1831	18.2173	0.780755	204.911
14.051	18.3688	0.804951	202.514
14.2086	18.5204	0.807249	198.722
14.4583	18.1686	0.809325	201.461
14.3725	17.97	0.811401	203.513
14.4574	18.2413	0.799546	199.718
14.4539	18.099	0.797237	199.145
14.3808	18.0386	0.79012	199.828
14.4847	18.2193	0.812858	200.262
14.7004	18.4468	0.814774	198.005
14.2733	18.0131	0.824996	208.443
14.5611	18.2792	0.792638	201.955
14.8992	18.7327	0.792459	196.936
14.5029	18.2897	0.783667	201.697
14.308	18.1794	0.775411	204.274
14.2415	18.1257	0.799175	197.633
14.2732	18.072	0.810197	200.686
14.6036	18.4297	0.788659	197.072
14.3016	18.1621	0.805807	204.779
14.7268	18.5833	0.868072	199.549
15.5362	18.8711	0.864652	196.242
15.0709	18.5921	0.886392	200.388
14.815	18.3746	0.894957	202.739
15.2018	18.5862	0.897833	196.826
15.1745	18.5268	0.897153	197.626
15.1408	18.4344	0.896472	199.927
15.0285	18.4659	0.895792	201.618
15.1449	18.6346	0.895112	199.301
15.2166	18.6528	0.894431	198.702
14.9996	18.4666	0.902061	201.846
14.9872	18.434	0.918002	201.32
15.124	18.5978	0.933943	198.362
15.182	18.7518	0.921926	195.888
14.9531	18.7709	0.786616	195.415
14.9015	18.6367	0.7815	198.466
15.0679	18.7699	0.806999	191.758
15.0578	18.8427	0.799246	193.265
15.0318	19.3037	0.761703	188.035
15.6221	19.6057	0.832765	194.849
15.4619	19.7514	0.74837	207.652
14.6108	19.1104	0.7049	207.597
14.8418	19.3909	0.679298	202.654
