# Supplementary material for: An integrated method for the leakage fault mode diagnosis and life prediction of the reactor coolant pump
Source: PLoS One. 2024 Jun 28;19(6):e0304652. doi: 10.1371/journal.pone.0304652 (PMC11213310; doi:10.1371/journal.pone.0304652)
Supplement: S4 File — (XLSX) [file pone.0304652.s004.xlsx]

## Sheet: Pump No.4
Tin（℃）	Tout（℃）	Qin（l/h)	Qout(l/h)
14.6872	18.5759	776.716	218.468
14.6804	18.5436	780.118	220.48
14.6736	18.4761	783.52	217.182
14.6668	18.4638	786.922	218.462
14.66	18.5287	790.325	221.908
14.7241	18.4433	764.169	219.853
14.7671	18.5266	747.202	217.733
14.301	18.211	737.973	220.736
14.4351	18.0783	760.311	217.772
14.464	18.0859	761.566	217.736
14.0942	18.0579	762.82	223.072
14.0868	17.9779	758.317	221.445
14.172	18.1093	748.058	217.082
14.2572	18.085	737.798	214.978
14.3424	18.1283	752.097	212.88
14.4032	18.395	765.047	215.97
14.0482	17.9902	766.703	223.391
13.8894	17.7713	767.53	222.479
13.7432	17.5503	767.53	219.982
13.0832	17.049	767.53	217.735
11.7708	15.7302	763.936	206.006
11.6705	15.6825	765.201	203.462
11.6199	15.5974	766.754	201.339
11.5556	15.5238	778.936	201.527
11.7092	15.5139	790.057	198.239
12.1231	15.7645	825.168	194.037
12.0467	15.7032	825.665	193.809
12.0674	16.0164	797.93	197.049
11.4028	15.411	799.437	199.56
11.5515	15.3081	800.191	198.415
11.6159	15.3311	800.191	198.415
11.4898	15.4213	801.614	196.675
11.5738	15.4255	803.234	194.347
11.5495	15.3348	802.017	195.321
11.5251	15.3726	800.8	196.295
11.513	15.3914	800.191	196.782
11.513	15.3914	800.191	196.782
12.0293	15.7586	802.664	194.607
11.5414	15.7292	801.613	201.194
11.4359	15.4213	799.411	197.729
11.3512	15.2397	797.209	198.31
11.4003	15.213	796.108	195.364
11.5833	15.2955	796.108	194.08
11.4814	15.2941	796.108	196.064
11.5237	15.2521	796.108	198.049
11.3465	15.1904	796.108	194.391
11.2941	15.1934	796.108	192.699
11.3273	15.1557	799.374	191.738
11.446	15.1461	805.907	189.817
11.5647	15.0925	812.439	187.896
11.8299	15.2634	818.971	186.801
11.7666	15.2267	825.503	187.968
11.2673	15.1066	803.636	193.366
11.2711	15.0434	800.191	194.353
11.3431	15.0054	800.191	192.761
11.4249	15.0108	800.191	191.17
11.5067	15.0698	800.191	189.578
11.5541	15.4426	800.191	193.207
11.2239	15.0648	799.088	195.116
11.2298	15.0648	800.191	193.469
11.3168	15.0442	800.191	191.742
11.4038	14.9785	800.191	190.016
11.6263	15.3251	800.191	189.503
11.2879	15.1486	800.191	193.718
11.193	14.9377	800.191	192.766
11.1421	15.033	799.851	192.223
11.1353	15.0181	799.17	192.087
11.1285	14.9018	798.49	191.951
11.1217	14.9605	797.809	191.814
11.1149	14.9979	797.129	191.678
11.1081	14.9557	796.449	191.542
11.1047	14.9914	796.108	191.474
11.1047	14.9916	796.108	191.474
11.0832	14.9533	797.652	191.665
11.0658	14.9167	819.096	190.725
11.1303	15.0192	810.54	188.363
11.1949	14.9545	821.724	185.007
11.4567	15.2026	813.462	187.252
10.7797	14.5122	823.576	186.475
10.9613	14.5107	822.727	183.587
10.9702	14.8814	821.878	184.302
10.8966	14.7593	821.028	185.818
11.1624	14.9418	807.933	183.796
11.1471	14.7564	809.793	183.775
11.5461	14.8199	848.256	181.773
11.772	15.0182	840.989	184.352
11.7795	15.4006	834.047	187.523
11.5867	15.4929	770.058	185.909
11.2378	15.1564	754.602	188.908
11.4472	15.1465	753.241	185.899
11.3009	15.2231	751.88	189.749
11.4107	15.1465	750.519	186.679
11.457	15.2399	749.158	186.801
10.977	15.1788	747.797	191.896
11.0999	15.0865	762.642	188.639
11.5128	15.157	793.693	189.264
11.8827	15.7981	774.434	188.776
11.7071	15.7702	777.914	187.285
12.1466	15.583	809.025	189.292
11.5099	15.6761	736.744	191.478
11.4987	15.5926	738.952	191.038
11.6336	15.592	738.952	188.534
11.6924	15.5725	738.952	186.933
11.5842	15.5895	738.952	192.291
11.7503	15.5406	738.952	192.291
11.3999	15.518	736.006	191.702
11.4468	15.4731	756.407	191.372
11.4276	15.4689	780.604	191.168
11.4858	15.1675	788.686	190.964
11.6826	15.2805	789.641	190.76
11.9165	15.3506	790.595	190.556
11.6685	15.3665	791.549	190.352
11.864	15.3914	791.686	186.825
12.3356	15.7693	791.005	185.751
12.5818	16.1402	790.325	189.471
12.287	15.9856	789.644	196.5
12.206	15.8507	788.964	197.247
12.125	15.8168	788.283	196.937
12.1303	15.818	793.448	195.421
12.2219	15.7666	804.457	192.699
12.3134	15.7589	815.466	191.03
12.405	16.1269	826.476	193.692
12.3549	16.1139	837.485	195.606
12.3559	15.9757	805.041	191.254
12.1588	15.9577	768.088	191.019
12.263	15.9946	768.871	188.662
12.3692	16.067	769.655	187.282
12.5636	16.1263	770.438	191.309
12.2939	16.0446	771.221	191.969
12.2575	16.1108	767.955	192.347
12.2779	16.1263	768.531	191.698
12.2984	15.9944	769.216	191.013
12.3189	15.993	769.901	190.328
12.3395	16.0855	770.586	189.644
12.36	16.1229	771.27	188.959
12.4292	16.1671	777.05	189.506
12.547	16.1671	787.925	191.286
12.6648	16.1671	798.8	193.065
12.815	16.2573	800.935	194.782
12.7357	16.503	786.565	193.362
12.5884	16.356	773.041	196.353
12.5797	16.4488	763.189	196.081
12.4077	16.4529	759.365	199.202
12.5391	16.4153	759.365	196.1
12.9259	16.451	759.365	189.939
12.6778	16.5738	759.365	192.367
12.3728	16.2475	760.864	194.657
12.521	16.2532	771.613	193.652
12.6959	16.4731	771.613	192.103
12.6908	16.4321	771.985	196.055
12.8063	16.4495	775.695	190.216
12.676	16.5684	775.695	194.261
12.5485	16.2337	774.291	197.042
12.2977	16.1222	775.695	196.822
12.1526	16.1233	775.695	194.454
12.096	16.0446	775.695	192.174
12.2562	16.0446	775.695	191.941
12.559	16.0446	775.695	192.571
12.5053	16.1302	775.695	193.201
12.352	16.184	795.601	195.31
12.0625	16.1146	819.511	198.874
11.7709	15.6436	735.208	196.012
11.8547	15.5547	730.293	192.284
11.9385	15.8366	739.042	190.168
12.178	16.3054	744.749	187.899
13.6425	17.6298	740.907	193.452
14.3203	17.7147	774.051	199.061
13.5541	17.1699	793.8	201.363
13.6587	17.2682	784.259	202.139
13.3373	17.2456	762.071	205.139
12.8583	17.0885	783.358	206.532
12.7676	16.697	769.278	206.988
12.5875	16.6979	773.578	206.988
12.5336	16.5273	786.179	206.988
12.5832	16.657	774.492	202.066
12.4409	16.4584	780.616	204.889
12.449	16.2896	774.394	202.66
12.5246	16.2896	760.766	200.532
12.6003	16.3538	766.801	203.226
12.6759	16.4154	778.861	198.589
12.9132	16.7714	766.967	193.357
12.9835	16.7111	686.184	197.982
12.9419	16.9965	747.338	196
12.9419	16.9886	770.79	199.333
12.9419	16.7553	632.861	200.864
12.9419	16.667	828.769	200.864
12.9419	16.762	828.769	200.864
13.2625	16.7795	830.655	198.978
13.2528	16.7653	822.541	199.226
13.1399	16.6979	815.167	201.665
13.0276	16.7761	829.348	203.966
12.9827	16.5803	780.692	199.844
12.8648	16.7621	758.087	198.472
11.2982	15.4663	757.667	196.933
11.2917	15.2689	766.432	196.737
11.5024	15.2449	773.406	194.198
11.6743	15.0286	790.107	190.352
11.1686	15.2969	762.723	187.969
11.3661	15.3619	751.2	190.703
11.2789	15.1562	757.896	192.699
11.0345	14.9975	767.53	189.922
11.1389	14.9616	767.53	191.628
11.2434	14.9423	767.53	187.429
11.3357	14.9423	767.53	187.392
11.2554	15.0455	764.721	186.909
11.1725	15.2004	760.506	185.767
11.1863	15.2281	763.788	185.554
11.1863	15.218	764.468	185.963
11.1863	15.2281	765.149	186.371
11.1863	15.1766	765.829	186.779
11.1863	15.1465	766.509	187.188
11.1863	15.1519	767.19	187.596
11.3647	15.1873	762.199	186.662
11.4172	15.1817	751.537	184.387
11.6293	15.4027	740.875	182.539
11.6076	15.5272	735.524	187.935
11.5534	15.4814	755.232	188.208
11.4992	15.4546	757.084	188.48
11.4721	15.4731	763.943	188.616
11.4721	15.4394	748.603	188.616
11.4721	15.2982	762.577	188.616
11.3624	15.3978	780.706	188.616
11.3891	15.4112	767.866	188.616
11.4172	15.4252	766.432	188.616
11.521	15.524	791.98	187.317
11.7005	15.7075	840.881	184.719
11.9124	15.8884	840.526	183.461
11.4782	15.8024	763.447	189.289
11.4105	15.539	763.447	192.059
11.3427	15.3877	763.447	193.08
11.3088	15.3506	763.447	191.066
11.3088	15.3506	763.447	191.066
11.3297	15.4072	762.542	190.971
11.5883	15.3599	763.069	188.774
11.3492	15.3725	768.119	185.651
11.3905	15.3851	773.17	188.938
12.348	16.2427	765.029	182.369
12.2134	16.1244	761.13	191.163
11.5631	15.6144	757.232	194.577
11.7411	15.7301	779.857	194.251
11.781	15.9174	829.007	191.641
11.9404	16.1013	816.742	189.225
12.2048	16.1241	751.483	189.233
12.0344	16.0597	753.32	189.966
11.962	15.9952	751.907	190.699
11.9988	16.0157	751.2	187.153
12.0725	16.0739	751.2	188.838
12.1461	16.1008	751.2	188.865
12.2197	16.1277	751.2	185.963
12.2933	16.1546	751.2	185.802
12.0692	16.1666	751.208	189.932
12.1758	16.109	750.42	188.041
12.1952	16.2376	740.694	185.103
12.3102	16.3662	730.969	190.052
12.4252	16.4948	743.788	194.664
12.4766	16.371	758.706	198.415
11.8848	15.8266	761.867	196.789
11.8961	15.718	763.447	195.595
11.9908	15.718	763.447	194.038
11.9909	15.718	763.447	192.481
12.1124	15.718	763.447	190.925
12.2094	15.9943	764.132	189.905
12.2589	16.2191	765.179	191.252
12.1552	16.1447	763.447	192.291
12.0515	16.0998	763.447	192.291
11.9478	16.055	763.447	192.291
11.9698	16.0101	763.447	192.291
12.1843	15.9698	763.447	192.291
12.0713	15.9331	764.197	194.014
11.9361	15.8405	763.447	197.237
12.0476	15.8405	763.447	194.881
12.1591	15.8405	763.447	192.528
12.2295	15.8894	762.045	191.719
12.2769	16.1019	755.967	196.823
11.8915	15.9098	757.013	198.947
12.0022	15.8405	766.837	198.843
12.0625	15.8608	789.396	197.251
12.1039	15.718	798.23	195.658
12.2851	15.6686	801.123	194.066
12.3884	15.8111	804.016	193.753
12.081	15.8949	806.91	197.67
12.1133	15.7398	793.027	195.405
12.0845	15.5555	931.087	191.291
12.0845	15.7562	777.444	187.598
12.0845	15.963	754.023	188.616
12.057	15.9832	743.326	188.526
12.0354	16.0446	755.472	186.417
12.2277	16.1646	759.489	186.332
12.3482	16.3229	774.574	189.112
12.4943	16.4812	766.509	192.312
12.4452	16.3161	768.908	198.606
12.2886	16.0855	789.596	199.231
12.2011	16.0079	779.364	199.329
11.8214	15.8769	783.929	198.483
11.8715	15.8679	792.026	196.169
11.9606	15.8589	792.026	193.856
12.0491	15.8499	792.026	192.699
12.0845	15.8419	792.026	192.699
12.0344	15.8405	787.065	190.861
11.7704	15.7535	781.185	196.246
11.7966	15.4977	780.751	195.089
11.8581	15.3513	774.607	192.699
11.9196	15.3517	768.464	190.2
11.9811	15.5956	762.321	187.588
12.0346	15.7758	756.699	185.322
12.007	16.0446	755.282	188.923
11.813	15.9617	755.282	192.62
11.7501	15.718	758.254	192.485
11.713	15.7842	763.013	188.91
11.7092	15.8214	766.42	191.439
11.7055	15.8085	769.826	194.016
11.7017	15.7815	773.233	193.995
11.6979	15.7545	776.64	193.688
11.6941	15.7276	780.047	193.381
11.6903	15.7006	783.454	193.073
11.6865	15.6737	786.86	192.766
11.6827	15.6467	790.267	192.458
11.679	15.6198	793.674	192.151
11.6752	15.5928	797.081	191.844
11.6714	15.5659	800.487	191.536
11.6676	15.5389	803.894	191.229
11.6638	15.5119	807.301	190.922
11.66	15.485	810.708	190.614
11.6562	15.458	814.115	190.307
11.6525	15.4311	817.521	190
11.6487	15.4041	820.928	189.692
11.6449	15.3772	824.335	189.385
11.6411	15.3502	827.742	189.077
11.6373	15.3233	831.148	188.77
11.6737	15.3561	818.296	187.729
11.7501	15.3914	815.976	185.953
11.8266	15.3914	820.692	184.177
11.9031	15.5007	820.196	182.432
11.8905	15.7196	822.29	184.961
11.7008	15.8085	782.269	186.468
11.7511	15.6225	771.687	186.201
11.7375	15.6763	771.531	186.269
11.7239	15.7301	777.652	186.337
11.7103	15.7839	768.669	186.405
11.6967	15.8153	769.551	186.473
11.6831	15.6801	776.447	186.541
11.7125	15.5761	771.846	188.59
11.8718	15.3689	780.867	191.161
12.1337	15.6073	801.569	192.718
11.853	15.7731	773.3	194.235
11.8037	15.8216	774.675	194.711
11.746	15.7253	772.64	196.636
11.7171	15.6772	771.613	197.598
11.7171	15.6772	771.613	197.598
11.3419	15.2236	873.881	187.173
11.5729	15.4948	779.778	180.043
11.6833	15.4698	779.778	180.043
11.685	15.4448	779.778	180.043
11.4721	15.4323	765.727	180.043
11.4721	15.4323	772.854	180.043
11.4332	15.4057	775.695	180.983
11.4354	15.4298	774.208	180.365
11.7359	15.5012	774.147	179.424
11.6053	15.4825	777.901	180.925
11.4782	15.4038	779.778	183.416
11.4721	15.3914	779.778	183.717
11.4901	15.407	779.005	183.079
11.7375	15.4815	771.04	181.676
11.767	15.5435	775.578	181.676
11.7337	15.6054	770.873	181.676
11.7573	15.6454	775.695	181.982
11.8377	15.6633	775.695	182.595
11.918	15.6812	775.695	183.207
11.9984	15.6992	775.695	183.819
11.913	15.7011	775.695	184.432
11.6385	15.5843	775.695	185.044
11.8092	15.5792	771.508	184.471
11.8552	15.7098	763.133	182.712
11.9476	15.8404	754.759	180.953
12.0402	15.971	747.964	179.233
11.393	15.5966	775.895	196.408
11.5597	15.4695	778.706	190.043
11.5927	15.5686	783.721	188.766
11.5859	15.5737	788.814	191.722
11.5788	15.5557	789.528	192.691
11.5716	15.5378	790.242	189.617
11.5645	15.5201	790.955	187.675
11.5573	15.5139	791.669	188.274
11.6708	15.6026	787.065	189.446
11.9047	15.78	777.142	191.105
12.1443	15.9572	767.22	192.764
11.7038	15.5758	764.703	194.404
11.7577	15.6525	783.02	190.837
11.8123	15.7506	787.78	186.901
11.98	15.7997	783.86	188.047
11.909	15.7997	783.86	191.529
11.8396	15.7997	783.86	189.424
11.9212	15.8531	784.164	186.755
12.1542	15.9527	772.777	186.628
12.176	15.9868	768.509	185.776
12.1178	15.9993	771.953	185.146
12.1845	15.9904	772.633	184.738
12.2512	15.9814	773.314	184.33
12.3178	15.9724	773.994	183.921
12.3843	15.9928	774.675	183.513
12.4334	16.2304	775.355	183.105
12.5173	16.3399	776.035	188.191
12.3727	16.2771	776.716	191.184
12.296	16.2143	777.396	192.556
12.2193	16.1515	778.077	193.927
12.1467	16.0922	778.757	195.299
12.1502	16.0587	779.438	193.453
12.2596	16.1643	771.379	191.85
12.4817	16.4424	767.433	188.057
12.8005	16.593	771.613	187.178
12.8916	16.6229	771.613	188.056
12.879	16.6529	771.613	188.933
12.8665	16.6829	771.613	189.811
12.7886	16.6889	770.932	191.675
12.6453	16.6709	769.571	194.525
12.5926	16.653	768.21	195.647
12.7809	16.6351	766.85	191.937
12.7151	16.6047	765.489	193.166
12.5578	16.4825	764.128	196.178
12.5676	16.4345	764.128	192.944
12.554	16.4794	765.489	190.014
12.5404	16.5242	766.85	192.694
12.5268	16.5691	768.21	195.293
12.5132	16.5952	769.571	196.054
12.4996	16.4825	770.932	196.539
12.4928	16.4121	771.613	196.782
12.4928	16.4121	771.613	196.782
12.5414	16.3796	767.031	196.713
12.8184	16.3713	757.854	193.153
12.6205	16.4616	770.893	193.261
12.6153	16.4346	759.163	195.362
12.6153	16.4121	769.298	196.373
12.6153	16.4121	763.516	196.373
12.5676	16.4595	767.967	196.314
12.5459	16.4815	763.048	196.005
12.5573	16.47	766.474	195.662
12.5687	16.4586	769.9	195.32
12.6104	16.4843	772.293	194.291
12.6823	16.5471	773.654	192.576
12.7542	16.6099	775.015	190.861
12.8261	16.6727	776.376	189.201
12.8817	16.7235	777.737	189.518
12.8206	16.6852	779.097	190.822
12.8185	16.657	775.183	191.44
12.8983	16.657	765.994	191.372
12.9781	16.657	756.804	191.304
13.0579	16.657	761.933	191.236
13.0129	16.6627	779.778	191.168
12.8971	16.7105	779.778	191.1
12.9808	16.7746	775.855	191.828
13.0587	16.8463	768.008	193.351
13.1367	16.9181	760.162	194.875
13.2146	16.9899	752.315	196.398
13.0485	17.0459	767.702	197.596
12.9977	16.9851	779.778	197.887
13.0677	16.8785	792.162	196.471
13.1562	16.7499	816.93	193.4
13.2522	16.7921	771.613	201.703
12.9796	16.6773	771.613	204.714
12.7506	16.6309	771.613	206.334
12.7926	16.5938	772.293	203.953
12.7388	16.5489	773.654	203.195
12.6778	16.5041	775.015	203.629
12.6599	16.4592	776.376	200.874
12.6421	16.4246	777.737	201.776
12.6242	16.4656	779.097	202.801
12.702	16.4937	779.097	203.382
12.6679	16.4937	777.737	203.518
12.6471	16.4937	776.376	203.654
12.6264	16.4937	775.015	203.79
12.6056	16.4881	773.654	203.926
12.5848	16.4403	772.293	204.062
12.7901	16.481	775.738	200.358
12.6535	16.619	783.989	203.164
12.5529	16.7569	792.241	200.962
13.2444	17.1774	799.601	200.865
12.9648	16.7758	775.771	216.266
12.6839	16.4346	783.886	210.893
12.7596	16.3283	777.683	212.466
12.3413	16.0792	765.746	209.541
12.0711	15.9123	776.483	207.02
11.9634	15.8788	775.466	207.042
11.8557	15.8472	772.292	207.511
11.8186	15.8155	769.117	207.979
12.0041	15.8401	769.231	206.115
12.1658	15.9208	772.633	203.08
12.122	16.0015	776.035	205.82
12.3049	16.0823	779.438	202.038
12.2955	16.135	782.84	202.739
11.9816	15.98	786.242	204.211
12.0854	15.9083	781.356	203.798
12.3322	15.9621	768.182	201.499
12.5215	16.0159	771.268	199.26
12.4829	16.0697	773.678	200.039
12.4023	16.1039	758.857	202.507
12.1347	15.9926	775.689	204.615
12.0029	15.9222	787.943	204.13
12.0029	15.9222	787.943	204.13
12.1068	15.963	777.098	201.699
12.305	15.963	780.075	199.372
12.1561	15.963	783.222	198.728
12.0139	15.963	786.369	202.585
12.0861	16.031	802.773	201.383
12.2576	16.1671	832.432	197.52
12.1411	16.3032	862.092	200.491
12.5484	16.4775	878.258	196.952
12.2109	16.0648	795.78	204.063
11.8313	15.7025	784.592	205.909
11.7202	15.6225	788.283	205.475
11.8081	15.6763	788.964	203.266
11.8959	15.7301	789.644	201.057
11.9796	15.7839	790.325	197.981
11.9889	15.8295	791.005	194.056
11.971	15.8138	791.686	197.545
12.3961	16.0767	819.113	201.6
12.1235	15.7997	770.722	199.329
11.9799	15.8326	751.624	197.873
13.258	16.9792	817.689	199.514
14.0504	17.635	827.695	215.724
13.6967	17.4153	811.831	211.39
12.4791	16.3547	807.677	203.531
11.9289	15.5725	803.878	196.132
12.354	15.6272	816.761	192.195
12.0144	15.6962	825.109	191.743
12.0339	15.7652	815.194	191.292
12.0901	15.8266	813.65	193.04
12.1829	15.8804	816.301	195.594
12.2757	15.9343	770.962	191.602
12.3684	15.9881	771.798	191.799
12.2472	16.0336	768.973	191.996
12.0699	16.0179	774.433	192.192
11.9938	15.9724	777.379	195.761
11.8941	15.9096	766.276	198.823
11.7944	15.8468	764.74	198.006
11.7287	15.784	763.204	197.19
11.7538	15.7332	761.669	196.373
11.7838	15.7715	760.133	195.557
11.8021	15.7907	760.386	195.081
11.8089	15.7728	762.427	194.944
11.8157	15.7548	764.468	194.808
11.8225	15.7369	766.509	194.672
11.8294	15.7264	768.551	194.536
11.8362	15.7715	770.592	194.4
11.8328	15.7773	777.376	196.962
11.8191	15.7324	788.904	199.448
11.8055	15.6876	795.653	195.495
11.7919	15.6427	772.42	194.236
11.7783	15.6109	773.73	194.111
11.7647	15.6758	775.04	193.986
11.806	15.736	776.716	193.618
11.9021	15.7719	778.757	193.005
11.9983	15.8077	780.799	192.393
12.0944	15.8436	782.84	191.78
12.1371	15.8787	784.881	191.168
11.9596	15.9081	786.922	190.556
12.0437	15.9222	777.26	190.249
12.0437	15.9222	783.86	190.249
12.0369	15.9062	780.661	191.209
12.2001	15.8813	775.695	192.699
12.0075	15.8813	775.695	192.699
11.962	15.8813	775.695	192.699
12.1317	16.1032	769.403	192.011
12.2569	16.2581	785.216	194.521
12.4543	16.4506	787.308	194.203
12.7475	16.5577	764.266	194.885
12.7531	16.5173	760.672	197.502
12.6496	16.4744	757.079	198.655
12.6835	16.4708	756.643	196.108
12.7253	16.5067	759.365	196.809
12.8241	16.5426	762.087	196.643
12.735	16.5785	764.808	193.651
12.6969	16.6051	767.53	194.977
12.6969	16.5627	770.252	198.382
12.8952	16.5945	762.214	195.294
12.7808	16.7145	751.581	194.835
12.902	16.8345	754.66	193.066
13.0519	16.9545	763.445	191.296
13.0414	17.0244	766.086	195.849
12.8362	16.8701	761.605	202.588
12.9359	16.7975	759.025	201.31
12.7503	16.8333	758.344	199.751
12.6223	16.8692	757.664	198.193
12.783	16.9051	756.983	196.635
13.0328	16.9232	756.303	197.72
12.8115	16.8091	755.622	202.134
12.7729	16.7432	755.282	202.701
12.8431	16.7521	755.282	203.11
12.9133	16.7611	755.282	203.518
12.9836	16.7701	755.282	203.926
12.993	16.7668	755.282	204.334
12.7226	16.6726	755.282	204.743
12.6926	16.6386	754.602	204.207
12.7657	16.6835	753.241	202.728
12.8387	16.7283	751.88	201.249
12.9118	16.7732	750.519	199.77
12.9351	16.7965	749.158	199.542
12.7043	16.6599	747.797	204.125
12.6119	16.5664	751.208	205.185
12.605	16.5485	759.39	205.661
12.5982	16.5305	767.573	206.138
12.5914	16.5126	775.754	206.614
12.5846	16.4908	768.979	207.09
12.5778	16.4403	764.244	207.567
12.5642	16.4121	770.668	207.178
12.5438	16.4121	752.448	205.925
12.5234	16.4121	772.068	204.672
12.503	16.4121	756.107	203.419
12.4826	16.4092	759.051	202.165
12.4622	16.3853	767.425	204.123
12.6012	16.5426	765.156	204.63
12.9635	16.8707	752.242	202.929
12.7975	16.6785	752.388	206.68
12.6307	16.4275	768.124	208.487
12.6082	16.4012	762.741	209.03
12.5857	16.4357	759.994	209.574
12.6724	16.4529	779.778	209.846
12.6154	16.384	776.544	210.312
12.7017	16.413	778.471	207.663
12.8402	16.4453	780.627	205.555
12.6207	16.4776	782.783	207.182
12.6948	16.4937	782.84	207.443
12.7722	16.4937	780.799	205.904
12.8495	16.4937	778.757	204.364
12.9269	16.4937	776.716	202.825
12.8819	16.4994	774.675	204.221
12.7783	16.5472	772.633	206.235
12.7377	16.5754	771.613	205.355
12.7377	16.5754	771.613	205.355
12.7377	16.5754	771.613	205.355
12.7438	16.5714	771.637	205.394
12.8983	16.5461	775.06	205.763
12.808	16.5656	780.927	205.763
12.7714	16.5844	778.874	205.457
12.8387	16.6023	768.901	204.845
12.9059	16.6202	758.929	204.232
12.9732	16.6382	766.762	203.62
13.0383	16.6572	772.414	203.008
12.9723	16.6838	786.135	202.395
12.83	16.6709	772.679	203.512
12.688	16.6171	771.139	206.357
12.3978	16.5633	742.895	208.202
12.4699	16.5095	743.452	207.978
12.3006	16.4668	736.695	207.419
12.338	16.5064	735.396	206.86
12.4269	16.4324	756.135	205.341
12.5402	16.2281	798.668	202.862
12.6409	15.8754	903.904	200.433
12.3762	16.5346	755.282	199.639
12.4387	16.275	770.214	199.742
12.296	16.2342	772.441	202.321
12.4205	16.3959	766.801	203.462
12.6112	16.5788	780.448	205.807
12.2864	16.2101	773.64	206.449
12.4197	16.1935	774.436	203.404
12.4683	16.1829	786.531	203.88
12.2759	16.1724	774.475	208.802
12.3159	16.1716	768.875	209.014
12.2886	16.1806	770.015	207.35
12.2614	16.1895	761.627	205.685
12.2342	16.1985	752.23	204.033
12.207	16.2066	756.987	204.785
12.1798	16.2079	753.251	207.342
12.3187	16.4431	753.722	205.318
12.3108	16.3914	749.14	204.769
12.2981	16.2688	759.357	205.656
12.4132	16.3331	763.902	202.606
12.4543	16.3973	767.156	203.555
12.3397	16.4616	755.282	204.81
12.3933	16.4758	760.259	203.208
12.2154	16.4399	770.212	206.918
12.2768	16.404	780.165	208.266
12.4058	16.3681	787.631	208.834
12.4527	16.316	786.551	209.402
12.3446	16.1433	809.21	209.97
12.4558	16.2701	787.943	207.002
12.3429	16.24	794.228	208.009
12.0846	16.0278	792.654	207.757
12.1232	16.0093	798.307	204.934
12.3393	15.9908	803.959	205.087
12.1631	15.9723	809.612	207.443
12.3602	16.2629	793.892	205.02
12.2443	16.0651	789.272	208.074
12.1409	15.9451	792.498	209.345
12.2102	16.0383	798.083	205.641
12.3916	16.2995	813.014	203.064
12.3516	16.2165	801.551	204.315
12.4763	16.1487	781.375	202.36
12.4741	16.1936	772.321	201.646
12.4544	16.2384	804.964	203.362
12.6219	16.2833	803.18	201.139
12.6335	16.3123	804.799	200.338
12.2954	16.2235	805.775	208.124
12.5648	16.4073	795.748	204.737
12.9296	16.5465	795.945	208.045
13.1997	16.4801	796.181	204.823
12.4921	16.1657	810.036	199.466
12.8513	16.4617	794.314	201.202
12.7896	16.5956	803.766	201.793
12.8719	16.5612	804.187	203.851
12.971	16.7577	832.25	207.313
12.491	16.387	806.595	207.234
12.5576	16.3475	795.723	205.087
12.6877	16.308	785.253	202.988
12.5392	16.2685	818.43	205.977
12.1999	15.8906	814.444	209.694
12.3641	15.878	793.96	205.166
12.4292	16.0549	773.476	202.575
12.4491	16.2194	753.474	200.165
12.469	16.2718	737.678	199.713
12.4889	16.2973	729.068	199.799
12.5088	16.3228	753.165	199.884
12.5287	16.3484	756.189	199.969
12.5486	16.3739	759.214	200.054
12.5685	16.3994	762.238	200.14
12.5884	16.4249	765.262	200.225
12.6084	16.4504	768.286	200.31
12.6283	16.4759	771.31	200.395
12.6482	16.5014	774.334	200.481
12.6681	16.5269	777.359	200.566
12.688	16.5524	780.383	200.651
12.7079	16.5779	783.407	200.736
12.7278	16.6035	786.431	200.822
12.6499	16.5022	773.576	202.526
12.4743	16.2741	782.996	205.851
13.182	16.9259	841.93	209.339
12.8508	16.7746	775.545	217.421
12.6716	16.6162	780.083	218.575
12.6885	16.6162	793.558	218.743
12.7627	16.6521	772.532	217.373
12.8942	16.7239	772.632	214.462
13.1551	16.7956	792.691	209.547
13.3615	16.8674	810.226	206.082
13.3243	16.9234	816.01	207.588
13.2871	16.8626	821.795	209.093
13.3925	17.0146	811.056	211.69
13.5159	17.1755	798.397	214.902
13.3369	16.961	805.455	214.13
13.3174	17.2667	771.896	210.718
13.2978	17.2946	757.002	210.278
13.2783	17.2234	757.426	210.806
13.4869	17.4489	763.788	213.904
13.4981	17.3499	764.468	216.616
13.4174	17.3505	765.149	215.704
13.5627	17.5172	765.829	213.358
13.4976	17.5306	766.509	213.69
13.3761	17.1144	767.19	219.231
13.1961	17.0743	766.85	220.066
13.2963	17.0922	765.489	218.46
13.3965	17.1102	764.128	216.853
13.4053	17.1281	762.767	215.247
13.3154	17.1385	761.406	215.444
13.1607	17.0935	760.045	219.613
13.1851	17.0967	760.045	218.438
13.2632	17.1595	761.406	216.841
13.3414	17.2223	762.767	215.245
13.4195	17.2851	764.128	213.648
13.608	17.3273	765.489	214.895
13.6488	17.2174	766.85	218.418
13.385	17.1469	767.53	218.828
13.3093	17.1469	767.53	218.828
13.2746	17.1325	769.191	219.119
13.2732	17.2013	767.436	217.74
13.4656	17.3867	756.174	214.451
13.7145	17.5139	752.078	215.846
13.5542	17.4101	756.983	216.311
13.6358	17.5283	760.386	214.545
13.7173	17.6464	763.788	212.779
13.7989	17.7645	767.19	211.025
13.8096	17.8431	770.592	212.066
13.7482	17.6908	773.994	215.237
13.6546	17.5736	767.339	215.759
13.5288	17.5288	750.822	214.519
13.4338	17.4839	770.387	213.28
13.6181	17.439	762.719	212.041
13.8376	17.4158	753.136	210.801
13.8273	17.5523	757.324	211.38
13.6652	17.8119	758.899	217.743
13.819	17.9768	752.174	217.615
13.6963	17.6369	760.931	226.091
13.5951	17.6369	765.124	226.993
13.7369	17.5479	770.066	222.463
13.9372	17.4859	777.675	219.574
13.8788	17.7601	758.04	221.076
13.936	17.7982	770.863	223.671
13.7099	17.4952	770.031	224.847
13.5055	17.412	773.393	225.11
13.3475	17.355	759.878	225.373
13.2559	17.2979	767.701	225.637
13.6799	17.3764	755.971	221.368
13.5788	17.5902	756.903	224.614
13.6869	17.4794	784.059	222.359
13.6796	17.1449	826.533	218.622
13.8063	17.2694	830.531	215.324
13.631	17.2694	824.395	217.301
13.8966	17.3008	811.608	216.752
13.8034	17.3636	809.844	216.684
13.8275	17.4264	797.492	216.616
13.9432	17.4892	776.138	216.548
13.9923	17.5514	777.876	216.48
13.8591	17.6087	784.588	216.412
13.9206	17.6369	765.545	216.582
13.8937	17.6369	776.45	216.991
13.8716	17.6369	766.273	217.399
13.9708	17.6369	782.741	217.807
14.07	17.6369	802.956	218.215
14.0108	17.6369	802.165	218.624
14.3887	18.0016	777.671	226.021
13.8846	17.7021	786.178	230.066
13.9507	17.7976	788.384	227.479
14.1658	17.9349	790.591	228.327
14.2847	18.0722	792.798	225.42
14.2404	18.0171	795.005	229.614
14.0213	17.681	788.685	232.529
14.0142	17.4426	773.84	232.495
13.2304	17.2626	777.143	234.306
13.336	17.2143	778.411	230.735
13.3479	17.171	777.325	230.256
13.295	17.1278	776.238	231.347
13.306	17.151	776.716	230.955
13.3812	17.2407	778.757	229.082
13.4564	17.3304	780.799	227.208
13.5315	17.4201	782.84	225.331
13.6223	17.5093	784.881	223.395
13.766	17.5946	786.922	221.439
13.84	17.6369	787.943	225.522
13.4272	16.8787	812.948	229.046
13.4493	16.9474	830.05	224.187
13.7136	17.3926	808.138	225.497
13.6117	17.3105	808.21	226.304
13.5879	17.0819	801.018	228.397
13.6805	17.1076	798.781	228.113
13.7732	17.1397	800.978	227.828
13.7457	17.1717	803.175	227.543
13.5503	17.1923	801.249	223.021
13.6241	17.2012	795.201	226.041
13.6979	17.2102	789.153	224.608
13.7717	17.2192	783.104	222.37
13.8454	17.2329	777.056	224.847
13.8722	17.2821	807.488	223.165
13.8747	17.3103	820.111	227.732
13.8398	17.3103	823.682	230.098
13.2682	17.1854	773.99	230.643
13.5614	17.3682	772.398	226.274
13.7901	17.6407	773.717	225.108
13.6842	17.5391	775.036	228.859
13.4435	17.4327	775.695	230.259
13.2526	17.4327	775.695	230.259
13.2414	17.2755	772.644	231.233
13.367	17.1202	784.911	230.189
13.5034	17.1799	788.849	227.182
13.4831	17.2396	778.003	226.067
13.5736	17.2694	784.735	228.472
13.2443	17.2694	793.08	231.943
13.0758	17.2694	773.859	230.11
12.9451	17.2694	777.883	227.974
13.3889	17.2666	781.907	226.301
13.4035	17.2427	785.931	226.176
13.2075	17.2555	773.057	223.59
13.5035	17.3093	769.746	223.347
13.4187	17.3632	784.738	230.308
13.457	17.417	785.483	226.604
13.6383	17.4569	779.935	227.114
13.707	17.3933	774.387	227.85
13.6619	17.3959	783.591	225.978
13.8218	17.4856	795.901	223.226
13.542	17.5753	789.823	226.879
13.5094	17.6651	811.576	223.437
13.8755	17.7344	804.645	225.895
13.7843	17.6524	780.346	223.421
13.8357	17.6319	773.534	223.217
13.9087	17.7037	769.427	223.829
13.9817	17.7755	772.5	224.441
14.0547	17.8472	772.345	225.054
14.0954	17.8975	765.738	225.666
13.9612	17.789	773.103	226.278
13.8097	17.8217	767.868	228.808
13.6675	18.0281	744.047	233.254
13.6894	17.9951	742.918	231.992
14.0469	17.7185	771.613	223.727
14.1666	17.7185	771.613	223.727
14.1666	17.7185	771.613	223.727
14.0058	17.7042	790.786	227.091
14.1408	17.7425	796.589	224.04
14.272	17.7656	793.13	221.424
14.2215	17.7886	789.672	224.11
14.0017	17.7259	782.988	222.78
13.7535	17.5772	773.078	227.629
13.5104	17.4286	763.169	231.549
13.5256	17.3126	802.152	232.556
14.3495	17.8509	813.758	221.909
14.6366	18.2459	804.954	219.314
14.418	18.1475	792.16	222.967
14.0118	17.865	788.955	230.056
13.6643	17.7593	789.51	230.677
13.8279	17.7593	796.549	227.34
13.9303	17.7754	787.422	225.561
14.2133	17.841	787.943	224.709
13.8566	17.8141	792.034	230.501
13.837	17.7603	800.216	231.365
13.9198	17.7064	808.399	229.793
14.0025	17.6526	816.581	228.221
14.0853	17.5928	824.763	226.888
14.0941	17.4891	832.945	231.983
14.3776	17.9279	826.618	226.165
14.3912	17.9635	824.959	224.819
14.4048	17.9635	818.243	223.609
14.4184	17.9635	811.526	222.398
14.432	17.9681	804.809	221.187
14.4456	18.0394	797.536	220.972
14.5987	18.0097	794.581	224.387
14.3717	17.8572	783.362	227.339
14.2569	17.7047	772.142	226.383
13.9601	17.5706	796.018	227.841
13.7888	17.5387	795.781	228.766
13.7034	17.5225	779.931	231.975
13.769	17.5748	778.66	231.966
13.872	17.6955	784.589	230.48
13.9749	17.8162	790.519	228.994
14.0779	17.937	796.448	227.508
14.0177	17.7647	802.377	229.611
13.7446	17.4359	795.011	233.933
13.8361	17.4188	787.263	233.115
13.7089	17.4726	785.902	231.479
13.6881	17.5265	784.541	229.842
13.6965	17.5803	783.18	228.206
13.7049	17.6173	781.819	227.815
13.7133	17.5299	780.458	228.628
13.8522	17.478	788.871	229.136
13.902	17.487	800.315	229.34
13.6474	17.496	785.852	229.545
13.6024	17.505	794.581	229.749
13.7977	17.513	803.31	229.953
13.7593	17.5144	797.121	230.157
13.8098	17.5189	786.889	229.64
13.9195	17.5278	789.65	228.402
13.7874	17.5368	797.681	227.163
13.8855	17.5458	805.712	225.925
13.9836	17.551	791.296	224.687
13.9472	17.5285	779.778	225.55
13.8665	17.5323	783.511	227.975
14.0479	17.5682	790.976	226.673
13.9025	17.6041	798.441	225.371
14.0073	17.64	805.907	224.069
14.1121	17.7575	796.397	222.767
15.2322	18.8362	802.44	226.5
16.0728	19.5826	793.727	235.221
16.1787	19.6364	797.129	240.642
15.7692	19.6902	800.531	244.272
15.5793	19.7441	803.933	239.925
15.9237	19.7024	807.335	241.491
15.9203	19.7107	810.738	246.963
15.8787	19.6373	789.996	248.386
15.8459	19.6373	800.851	250.345
15.6388	19.6373	791.422	252.305
15.7612	19.7132	796.168	251.224
15.9199	20.1075	762.743	246.78
16.1671	20.0543	744.779	248.008
16.0363	19.9958	747.797	250.392
15.9092	19.9779	749.158	253.097
15.824	19.9599	750.519	255.543
15.7795	19.942	751.88	253.462
15.6549	19.9258	753.241	250.645
15.8683	19.9231	754.602	253.263
15.7901	19.7363	750.232	256.129
15.6353	19.5667	740.13	255.794
15.9208	19.9034	730.029	251.775
15.9321	19.8632	751.719	249.363
15.6056	19.8219	776.084	247.705
15.7244	19.7805	796.113	254.68
15.9114	19.7553	797.295	262.726
16.065	19.7464	795.904	261.144
16.0976	19.7374	805.379	262.296
15.9138	19.7284	793.653	265.412
15.8553	19.6679	800.949	263.584
15.556	19.2468	812.405	265.505
15.6503	19.1778	799.647	255.428
15.4668	19.4018	785.597	251.689
16.1389	19.8081	821.29	251.884
16.1611	20.1364	764.369	258.486
16.1701	20.1491	765.634	259.315
16.4131	20.1617	766.898	257.334
16.2653	20.2871	775.578	263.321
16.2337	20.5253	791.674	264.183
16.5274	20.3226	803.472	272.015
16.3198	20.2067	797.49	272.845
16.5321	20.2402	798.57	270.758
16.6426	20.2738	799.651	268.421
16.2854	20.1834	785.483	270.408
16.2869	19.969	783.603	275.985
16.2133	19.8054	793.221	274.035
16.1255	19.9183	787.39	265.958
16.2048	20.0731	778.081	271.568
16.2567	20.2253	775.938	274.074
16.3001	20.0615	787.603	274.394
16.0757	19.7569	786.922	278.34
16.0555	19.7581	786.242	277.7
16.0514	19.794	785.562	277.171
15.9471	19.8299	784.881	280.388
16.0472	19.8665	784.201	278.953
16.1219	19.9231	783.86	279.902
15.8946	19.9231	783.86	282.867
16.1776	19.9231	783.86	280.65
16.3198	19.9243	784.108	274.202
16.128	19.9427	790.961	277.925
16.0515	19.9024	788.949	281.66
16.146	19.7755	780.457	274.656
16.0046	19.5618	765.485	280.42
15.7899	19.516	791.702	278.113
16.0478	19.8754	769.002	264.101
15.8324	19.8618	771.68	267.313
15.9589	19.8483	774.357	269.631
16.0056	19.7827	776.035	271.627
15.9047	19.6653	776.716	274.345
15.8865	19.5478	777.396	275.757
15.9015	19.4303	778.077	268.506
15.2586	19.0457	778.757	271.577
14.5397	18.2807	779.438	276.801
14.4601	18.0781	798.88	274.161
14.6625	17.8175	831.471	271.863
13.6299	17.5927	764.7	253.692
13.9125	17.703	770.15	251.152
13.9488	17.7256	780.931	253.652
13.9852	17.7481	787.633	255.515
14.1884	17.7683	780.118	256.286
14.0094	17.7863	780.799	256.898
13.9922	17.8042	781.479	257.51
13.9837	17.8221	782.159	258.123
13.9752	17.8297	782.84	258.735
13.9668	17.7608	783.52	259.348
14.0665	17.732	783.86	259.756
14.1949	17.7589	783.86	259.96
13.9895	17.7858	783.86	260.164
13.9701	17.8127	783.86	260.368
13.9507	17.8284	783.86	260.572
13.9314	17.7608	783.86	260.777
14.1159	17.9084	799.331	257.946
14.2669	18.096	793.764	259.337
14.019	17.7438	790.096	261.194
14.0495	17.775	788.314	261.104
14.08	17.8177	786.533	261.014
14.1106	17.8604	784.751	260.924
14.1258	17.8908	784.541	261.049
14.1258	17.9087	785.902	261.389
14.1258	17.9267	787.263	261.729
14.1258	17.9446	788.624	262.069
14.1258	17.9551	789.984	262.41
14.1258	17.91	791.345	262.75
14.1258	17.8818	792.706	262.261
14.1258	17.8818	794.067	260.943
14.1258	17.8818	795.428	259.625
14.1258	17.8818	796.789	258.308
14.1258	17.8847	798.15	256.99
14.1258	17.9086	799.51	257.972
14.1575	17.9271	786.358	260.651
14.2209	17.9361	795.55	259.38
14.2844	17.9451	788.501	258.108
14.3478	17.954	781.452	256.837
14.4112	17.9621	774.403	255.565
14.2915	17.9635	776.865	258.53
14.1837	17.959	784.881	262.242
14.2177	17.95	786.922	260.069
14.2517	17.941	788.964	257.897
14.2857	17.9321	791.005	257.289
14.3197	17.9382	793.046	261.03
14.3538	18.0563	795.088	260.113
14.318	17.9854	822.237	262.141
14.2126	17.662	897.433	266.809
14.1071	18.1115	753.44	260.321
14.0569	18.2156	737.481	258.145
14.3217	18.278	736.436	257.114
14.3586	18.3405	735.391	259.89
14.1605	18.3628	739.704	261.628
14.1113	18.3448	749.373	264.585
14.1975	18.3269	759.043	260.847
14.1887	18.3089	763.403	260.384
14.1799	18.29	754.31	263.24
14.171	18.2633	764.602	264.513
14.2881	18.2403	764.912	265.464
14.156	18.2223	762.484	268.883
14.2038	18.2044	769.247	266.54
14.2515	18.1865	757.369	263.469
14.2992	18.176	759.313	263.077
14.3469	18.2211	762.069	263.245
14.3004	18.3391	777.546	264.691
14.1596	18.5187	792.211	267.418
14.1645	18.7045	786.247	267.055
14.8142	18.6056	787.782	274.22
14.2852	18.2315	747.117	278.882
14.2062	18.16	747.117	280.488
14.2943	18.0116	770.185	278.206
13.7909	17.7813	812.08	268.451
13.7241	17.4577	917.608	247.661
14.0884	18.1165	751.307	244.513
14.2226	18.1043	776.117	245.773
14.2397	18.0921	770.055	245.773
14.069	18.0859	768.353	245.773
14.1258	18.0859	772.733	245.773
13.9776	17.9846	777.097	248.487
14.2227	18.1011	767.779	244.371
14.1853	18.0638	762.17	245.305
14.1143	18.0586	764.435	244.932
14.0097	18.0855	774.576	243.25
13.905	18.1124	784.716	241.568
14.0308	18.1393	771.349	239.931
13.8516	18.1493	779.838	242.335
13.8858	18.0339	783.919	245.392
13.9321	17.8938	767.751	243.798
13.9337	17.7544	772.009	248.843
13.9217	17.615	772.935	242.675
13.8329	17.4964	787.003	246.067
14.2716	17.8937	810.009	242.672
14.1148	17.9065	805.371	246.52
14.067	17.8863	806.176	242.376
14.0916	17.8953	808.333	247.436
14.216	17.9042	820.415	244.42
14.2252	17.9132	818.791	246.715
14.2345	17.9213	819.903	246.948
14.2437	17.9226	820.491	246.828
15.1741	18.7223	807.317	264.197
14.6208	18.2993	801.141	269.614
14.5651	18.065	810.174	261.97
14.6577	18.1219	823.07	258.877
14.6527	17.9396	811.238	261.695
14.5812	17.9555	809.317	262.883
14.3646	17.8861	808.696	262.251
14.5324	17.7313	809.377	264.997
14.5006	17.5766	810.057	265.137
14.2704	17.5953	810.738	260.06
14.5701	17.9434	811.418	253.966
14.5207	17.9024	812.099	255.308
14.5865	18.0853	812.439	255.51
14.7731	17.8818	812.439	259.136
14.2771	17.8828	809.501	261.719
14.2676	17.9011	814.286	259.91
14.2926	17.9261	817.046	256.785
14.3175	17.951	816.166	256.743
14.19	17.9769	812.197	260.049
14.382	18.0038	811.267	257.447
14.3977	18.0308	826.363	257.211
14.4133	18.0577	828.217	256.976
14.429	18.0819	830.071	256.741
14.4446	18.0859	831.925	256.505
15.0465	18.5956	810.859	267.082
14.79	18.2905	819.833	272.826
14.9423	18.7853	756.768	264.965
15.2275	19.1278	750.503	271.641
15.1396	19.0564	752.016	278.813
15.1295	18.9266	760.833	278.726
15.279	19.1303	759.365	279.582
15.1452	18.8617	759.365	279.72
15.0648	18.8616	759.365	282.108
15.0648	18.8616	759.365	282.108
15.0648	18.8616	759.365	282.108
15.0714	18.9796	761.773	280.146
15.1662	18.9707	783.239	277.854
15.261	18.9617	805.814	276.25
15.3599	18.9527	779.945	276.322
15.4683	18.9	766.614	278.874
15.444	19.2608	782.159	285.436
15.8258	19.5016	795.699	287.578
15.3613	19.1009	811.211	290.584
15.1218	19.2379	826.722	286.543
15.3355	19.375	842.234	283.634
15.694	19.5421	836.115	282.091
15.378	19.0342	792.19	291.145
15.2077	19.0572	800.871	292.069
15.2807	18.9312	802.232	281.302
15.187	19.021	803.593	283.987
15.4785	19.1107	804.954	283.276
15.5981	19.2004	806.315	286.034
15.5598	19.1629	807.676	288.266
15.4775	18.9976	789.65	290.087
15.5131	19.0245	802.531	292.979
15.309	19.0514	799.289	291.271
15.4957	19.0783	796.048	284.525
15.6235	19.1025	792.806	283.348
15.7137	19.1066	789.564	285.788
15.8408	19.4238	787.943	295.486
15.2909	19.1146	787.943	297.069
15.2977	19.0841	787.943	290.914
15.4572	19.0661	787.943	287.342
15.6725	19.0482	787.943	291.622
15.5527	19.0348	787.943	292.356
15.223	19.0164	789.304	294.508
15.2791	18.9178	792.026	297.758
15.39	18.8191	794.747	289.307
15.4145	18.7204	797.469	290.679
15.0131	18.6288	800.191	295.232
15.0426	18.5899	802.913	296.493
15.2096	18.643	788.942	289.576
15.2807	18.7772	791.146	286.527
15.021	18.9114	788.224	284.676
15.3461	19.0454	785.363	282.788
15.4654	19.0631	791.294	279.479
15.3368	18.9832	797.225	288.318
15.1567	18.9747	799.17	287.22
14.9321	19.0375	797.129	289.059
15.2973	19.1003	795.088	284.707
15.4478	19.1631	793.046	280.157
15.4725	19.2025	791.005	281.598
15.2676	19.0686	788.964	285.331
15.3098	18.9841	787.943	287.416
15.3098	18.9841	787.943	287.416
15.3098	18.9841	787.943	287.416
15.3657	19.0308	791.163	285.688
15.4774	19.123	800.191	276.662
15.4201	19.0848	800.191	283.064
15.2154	19.0747	799.851	291.661
14.9519	19.0927	799.17	291.296
15.0419	19.1106	798.49	289.706
15.1687	19.1286	797.809	288.116
15.4636	19.1419	797.129	284.123
15.4739	19.1207	796.449	283.111
15.3895	19.1111	796.789	284.966
15.304	19.1201	798.15	284.966
15.2186	19.129	799.51	284.966
15.1504	19.138	800.871	284.966
15.4211	19.1404	802.232	284.966
15.4323	19.0939	803.593	284.966
15.2292	19.0747	789.738	284.728
15.3531	19.0927	800.198	284.251
15.2838	19.1106	793.544	283.775
15.2738	19.1286	786.89	283.299
15.1114	19.139	780.235	282.823
15.0469	19.0939	779.555	282.346
15.5956	18.964	810.079	285.29
15.2971	18.7606	829.855	289.855
14.9772	18.6566	796.975	291.213
14.7708	18.5121	791.174	291.535
14.6816	18.4723	794.781	291.524
14.7422	18.4325	798.388	289.737
14.7872	18.2979	827.241	290.146
14.9668	18.0685	881.342	286.626
14.5324	17.9463	816.445	278.141
14.6429	18.1496	805.141	269.001
14.6974	18.3626	806.841	269.508
14.7518	18.4126	802.408	270.015
14.6806	18.4081	800.191	273.269
14.7467	18.3991	800.191	276.348
14.7539	18.3901	800.191	273.366
14.7611	18.3812	800.191	275.062
14.7683	18.3759	800.191	274.982
14.7754	18.3985	800.191	272.179
14.7334	18.417	800.191	274.304
14.6422	18.426	800.191	275.842
14.551	18.435	800.191	277.38
14.4597	18.444	800.191	278.918
14.5595	18.4549	800.191	279.633
14.7791	18.4801	800.191	275.527
14.9593	18.4987	809.532	278.194
14.7232	18.5077	827.058	279.869
14.5833	18.5166	801.799	277.837
14.6974	18.5256	804.839	275.112
14.4959	18.5337	807.879	274.601
14.6329	18.535	810.919	274.162
14.7637	18.6245	794.048	275.787
14.5552	18.8033	795.75	279.149
14.7299	18.9821	802.43	275.492
15.3188	19.0658	777.115	278.92
15.467	19.0658	777.223	278.842
15.5892	19.3646	781.829	274.1
16.9756	20.5745	800.684	300.443
16.9871	20.4608	800.191	301.36
17.1178	20.5156	814.783	299.149
16.5281	20.1109	810.928	304.954
15.6901	19.5257	806.694	299.54
15.6359	19.4071	802.46	300.079
15.5818	19.2884	798.225	300.619
15.3941	19.103	804.206	298.705
15.1456	18.8508	820.401	293.892
14.9759	18.7039	820.316	288.417
15.0625	18.713	806.464	288.737
15.1737	18.7234	808.854	289.515
15.0472	18.7339	811.244	290.293
15.0347	18.7661	807.99	289.347
15.1377	18.8199	799.093	286.679
15.2407	18.8737	790.195	284.213
15.206	18.9276	788.577	286.316
15.1919	18.9674	801.9	289.897
15.0466	18.9039	811.391	291.837
15.0454	18.8616	823.709	291.986
14.925	18.8616	864.582	290.513
14.6801	18.8616	858.367	289.039
14.4911	18.8616	773.821	287.566
14.6367	18.8389	786.924	287.807
14.6771	18.6477	793.494	293.135
14.5095	18.6092	791.018	291.178
14.6325	18.7574	793.697	285.445
14.6846	18.9057	795.44	292.402
14.8919	18.8519	796.373	291.779
15.0316	18.8251	794.809	286.694
15.0309	18.9315	791.431	291.376
14.5772	18.6462	787.943	294.478
14.357	18.4602	787.943	292.274
14.275	18.2789	787.943	290.069
14.5781	18.3664	787.943	287.98
14.7474	18.611	787.943	286.267
14.8417	18.7391	787.943	284.583
14.7052	18.7392	787.603	287.048
14.4539	18.7392	786.922	289.168
14.6021	18.7392	786.242	287.012
14.7277	18.7392	785.562	284.855
14.8022	18.742	784.881	283.642
14.8412	18.7659	784.201	283.436
14.6485	18.8452	784.201	289.716
14.469	18.9756	784.881	291.983
14.5959	19.106	785.562	293.618
14.7447	19.2364	786.242	295.253
14.8218	18.7901	786.922	300.47
14.6311	18.5437	787.603	300.422
14.5749	18.4534	787.943	299.255
14.5749	18.4534	787.943	299.255
14.5372	18.4343	785.732	299.347
14.4256	18.4362	796.042	298.716
14.3194	18.4594	797.906	297.789
14.2337	18.4826	796.741	296.861
14.529	18.4942	785.771	295.613
14.4372	18.4942	793.056	294.046
14.3454	18.4942	783.304	292.478
14.3014	18.4942	792.211	290.91
14.5609	18.5027	801.119	288.572
14.6596	18.5744	784.523	284.927
14.6906	18.6077	779.82	285.17
14.677	18.5898	779.374	285.578
14.6634	18.5718	782.185	285.987
14.6498	18.5539	784.997	286.395
14.6361	18.5349	787.808	286.803
14.6225	18.5083	790.62	287.211
14.9405	18.5121	799.769	287.62
14.7013	18.548	786.836	288.028
14.6	18.5839	788.595	288.436
14.7886	18.6198	791.908	288.844
14.9346	18.6464	795.221	289.253
14.7774	18.604	798.534	289.661
14.5964	18.6393	788.503	287.982
14.8706	18.7661	796.986	287.852
14.9293	18.8929	791.57	285.972
15.0609	19.0197	811.148	284.216
15.1805	18.9554	799.752	292.429
14.8138	18.619	781.58	296.055
16.6941	20.2936	810.378	336.927
16.789	20.3005	849.099	328.192
16.9812	20.4833	835.84	349.811
15.9696	19.5118	816.651	322.926
15.2814	19.1035	796.354	309.955
15.5575	19.1537	787.087	306.696
15.5268	19.204	798.932	309.024
15.4232	19.2291	807.059	314.159
15.3235	19.2291	820.795	315.827
15.2238	19.2291	834.531	315.137
15.2182	19.2291	822.071	318.079
15.353	19.2348	789.424	313.737
15.4868	19.2826	791.159	315.679
15.3303	19.2973	791.686	319.861
15.4763	19.2704	791.005	317.85
15.3598	19.2434	790.325	325.481
15.2026	19.2165	789.644	335.717
15.1873	19.181	788.964	334.231
15.1873	19.0813	788.283	349.459
15.0394	18.9185	822.642	351.638
14.767	18.7055	892.039	340.178
15.0776	18.7674	901.189	326.644
15.7068	19.0139	827.9	331.182
15.4275	19.002	833.147	343.311
15.5417	18.9901	838.394	385.622
15.1816	19.0609	824.901	396.489
15.2626	19.2143	822.592	420.882
15.3753	19.3678	821.304	441.412
15.4527	19.6183	720.815	431.07
15.5301	19.8752	675.456	447.25
15.4967	18.8254	911.581	415.138
15.8989	18.4098	1085.65	363.381
15.4095	18.2043	1036.92	372.525
15.2503	18.0867	1040.16	377.326
15.2432	18.0509	1024.94	371.627
15.1755	18.015	1037.32	364.417
15.2591	17.9792	1052.11	380.998
15.3454	17.9949	1050.52	389.544
15.4167	18.0577	1053.27	381.038
15.4879	18.1205	1051.14	386.458
15.5592	18.1833	1050.27	397.994
15.6193	18.2312	1025.96	401.026
15.5835	18.169	1033.61	406.477
15.5615	17.9824	1103.58	437.389
15.5751	17.698	1195.81	451.865
15.5888	17.6285	1242.24	416.861
15.6024	17.6776	1233.59	407.837
15.616	17.7266	1239.68	406.354
15.6296	17.7756	1247.83	396.62
15.6651	17.7156	1257.41	408.806
15.7225	17.5463	1298.85	420.554
15.7799	17.3771	1409.07	395.773
15.8374	17.3481	1432.39	360.364
15.8948	17.5516	1420.19	348.761
15.9345	17.7466	1413.93	351.336
