# Supplementary material for: An integrated method for the leakage fault mode diagnosis and life prediction of the reactor coolant pump
Source: PLoS One. 2024 Jun 28;19(6):e0304652. doi: 10.1371/journal.pone.0304652 (PMC11213310; doi:10.1371/journal.pone.0304652)
Supplement: S5 File — (XLSX) [file pone.0304652.s005.xlsx]

## Sheet: Pump No.5
Tin（℃）	Tout（℃）	Qin（l/h)	Qout(l/h)
19.5567	23.2982	834.781	239.395
19.92	23.551	824.082	232.616
20.0596	23.4127	823.088	236.243
19.6582	23.2744	822.095	236.596
19.8544	23.5332	821.101	238.671
19.7278	23.5533	820.604	240.664
19.486	23.2209	820.604	241.634
20.183	24.0366	820.849	230.696
19.9109	23.7091	827.151	235.096
19.8737	23.7814	821.845	233.448
19.8887	23.6915	828.983	230.193
19.9237	23.8578	820.604	239.756
20.0797	23.8105	820.604	242.848
20.3314	24.1282	820.604	228.05
20.2499	24.0274	821.694	236.605
20.1134	23.873	830.969	239.051
19.8844	23.7652	832.649	244.134
19.8492	23.7243	818.708	245.786
19.8745	23.6564	816.872	247.471
19.8326	23.6401	822.42	247.926
20.0608	23.8046	818.516	242.428
19.8239	23.8055	831.526	240.45
20.0791	23.8183	832.642	236.959
19.699	23.7617	823.58	244.306
19.7018	23.7263	840.988	243.069
18.7272	22.5579	971.579	227.282
19.9664	23.7783	840.865	228.378
19.892	23.6391	847.601	231.489
20.0196	23.5859	843.445	229.72
20.0774	23.776	853.316	231.823
20.0143	23.6431	869.327	227.448
19.8612	23.5102	843.344	229.96
19.6799	23.3761	821.985	230.028
19.8761	23.4959	843.981	242.23
20.0308	23.8646	844.982	234.803
19.5949	23.353	851.2	244.377
19.4641	23.2193	844.252	236.41
19.9144	23.7064	842.889	232.113
19.8915	23.4727	845.397	227.555
19.7403	23.6152	856.341	236.647
19.8245	23.6509	862.455	237.968
20.0137	23.6193	841.955	233.726
19.0229	22.7768	849.207	233.621
20.2886	23.6937	857.835	224.817
20.016	23.4656	855.677	228.555
19.8402	23.5573	848.083	234.141
19.9792	23.5853	846.087	238.931
19.853	23.6632	852.411	235.201
19.1127	23.0778	858.078	245.489
20.0256	23.7856	865.78	231.518
20.2878	23.576	881.843	227.476
20.0789	23.662	827.063	237.937
19.8658	23.8544	821.042	237.109
19.8898	24.0246	836.977	236.221
19.8005	23.9646	825.523	230.88
19.7338	23.7655	832.999	238.942
20.2305	23.8788	831.625	225.8
20.1463	23.9172	831.596	233.361
20.415	24.1282	837.876	227.517
19.2876	23.2437	834.051	244.044
20.0541	23.8724	836.705	235.231
19.7578	23.7646	843.428	232.856
19.8901	23.7412	830.012	237.967
19.61	23.6234	804.192	237.435
20.1027	23.8041	816.197	226.407
19.7364	23.5115	831.083	250.311
19.5632	23.638	820.937	241.043
19.7582	23.6976	829.338	238.47
19.8939	23.805	825.715	240.362
19.8563	23.6618	832.544	238.82
19.5254	23.5057	843.636	236.537
19.302	23.0685	831.086	241.931
19.5232	23.5017	823.276	236.632
20.2612	24.0716	824.978	226.233
20.2917	23.8207	827.015	228.551
19.7175	23.8942	829.04	239.271
19.5907	23.7344	828.901	232.362
19.132	22.8846	812.439	247.288
19.5555	23.2512	796.108	235.853
19.995	23.4656	810.157	230.832
19.9551	23.3156	809.159	235.437
19.8687	23.4608	823.64	237.408
20.1441	23.7839	818.851	228.086
19.2789	23.2168	822.436	254.995
19.8126	23.5964	818.678	238.954
20.0963	23.8485	817.559	234.012
19.7353	23.9387	828.769	238.028
19.3361	23.6839	831.24	237.767
19.7328	23.3513	837.177	241.643
19.785	23.5329	839.796	240.844
19.9357	23.6993	842.126	239.248
19.9801	23.5893	847.391	238.291
20.0808	23.7309	847.314	224.522
19.838	23.5065	848.508	228.344
19.8348	23.6279	826.623	235.583
19.9228	23.8177	839.878	230.456
19.6894	23.6028	837.897	237.552
20.1452	23.9633	832.62	235.008
19.9079	23.6799	836.934	234.839
19.8829	23.8367	836.934	230.673
20.2562	23.9512	836.934	234.395
19.502	23.4652	855.469	242.514
19.3177	23.0753	835.986	233.909
19.8135	23.7177	834.382	233.891
19.8521	23.5213	832.778	237.884
19.5766	23.5811	831.175	238.798
19.7556	23.5767	829.571	230.479
19.2885	22.9974	842.026	241.571
19.1205	22.8865	835.839	237.316
19.8204	23.4516	836.907	234.841
20.0043	23.5524	836.256	234.186
19.6058	23.4141	829.14	237.24
19.7671	23.4802	826.171	236.82
19.8314	23.6158	840.216	237.916
19.6583	23.5114	850.506	239.667
19.949	23.6032	853.824	236.479
19.5193	23.6893	832.604	232.001
19.535	23.6642	841.132	234.006
19.8828	23.6746	836.631	234.882
19.8386	23.6425	839.999	230.321
19.6453	23.5906	840.66	236.161
19.7941	23.6019	845.675	238.7
19.7606	23.5798	836.218	244.108
19.8108	23.8462	832.473	243.807
20.1302	23.9043	833.492	237.033
19.3363	23.3562	842.01	245.222
19.2513	22.9258	845.927	237.779
19.8975	22.4032	833.032	235.316
20.1701	23.7663	839.845	235.046
19.7688	23.5624	842.585	237.2
20.2479	23.8839	839.467	231.489
19.9981	23.694	822.409	238.682
19.4271	23.328	844.043	233.979
19.9392	23.7702	836.934	236.202
19.9956	23.5408	836.934	239.11
19.7149	23.693	836.934	239.771
19.8939	23.7076	836.934	236.663
19.7399	23.8326	835.622	234.467
18.6515	22.4562	819.324	238.592
19.9412	23.8427	824.528	229.773
19.7691	23.732	822.664	234.232
19.6201	23.7056	824.95	239.795
19.7088	23.6681	819.851	231.449
19.507	23.4226	817.287	238.233
19.0753	22.8621	815.285	243.716
19.7535	23.4657	823.607	237.094
19.9577	23.8816	833.535	233.959
19.5865	23.5605	826.295	237.76
19.5834	23.5835	817.704	230.68
18.7684	22.7492	809.481	244.173
19.4908	23.0734	817.106	236.688
19.7213	23.5945	823.146	235.591
19.9077	22.4423	840.11	234.743
19.3187	21.5777	818.446	247.546
19.4861	23.3628	820.11	236.095
19.3221	23.0127	821.734	237.022
18.7991	22.573	819.967	233.999
19.8066	23.5938	811.993	234.686
19.9153	23.7084	812.205	229.11
19.8199	23.2218	820.755	240.487
19.6317	23.1396	812.228	237.549
19.4296	23.2111	815.893	235.188
19.1582	23.2565	816.175	238.335
18.8852	22.6228	816.616	233.87
19.7837	23.5396	823.806	231.286
19.7929	23.3968	830.31	234.083
19.839	23.443	815.635	233.203
19.7006	23.4312	809.156	232.015
18.9151	22.8142	813.679	246.509
19.2452	22.9148	799.83	226.462
19.5179	23.4505	806.849	231.415
19.8292	23.4473	806.861	224.226
19.8598	23.4307	818.534	226.576
19.4016	23.3118	815.917	239.289
19.2809	23.1711	821.479	231.256
18.9868	23.0482	827.287	226.756
19.4864	23.2289	821.124	234.768
19.8627	23.3959	816.446	233.289
19.5132	23.2806	818.267	236.585
19.4118	23.3497	808.193	234.718
19.6916	23.5035	818.577	235.31
19.8255	23.4762	816.609	234.927
19.8682	23.5968	816.146	240.262
19.869	23.5935	820.896	227.48
19.9087	23.4273	814.302	238.799
19.8152	23.4119	810.922	237.347
19.7812	23.5809	811.996	236.967
19.5925	23.6265	807.487	239.107
20.1002	23.7622	810.993	236.988
19.8674	23.6291	818.15	238.842
19.8245	23.496	812.801	236.042
19.5843	23.3159	820.998	239.451
19.5281	23.2385	804.194	226.658
19.8824	23.6829	812.749	225.245
19.7851	23.5308	809.903	229.738
19.7614	23.3787	813.789	233.216
19.4708	23.1862	815.836	236.903
20.0407	23.7823	807.366	224.686
19.7395	23.5959	799.015	231.695
19.5065	23.2588	794.904	237
19.7706	23.6335	795.246	230.769
19.7043	23.3949	788.353	230.117
19.4813	23.4927	797.044	239.02
19.7957	23.8016	805.895	231.617
19.1471	23.0827	808.128	245.016
19.1615	22.9325	810.484	235.615
19.7176	23.6719	801.759	234.452
19.6048	23.4897	791.67	234.621
19.5565	23.3794	782.448	234.065
19.991	23.6997	781.964	230.791
19.1367	23.4082	806.681	236.328
19.6607	23.4613	802.667	233.541
19.6361	23.4431	810.068	221.978
19.4398	23.1243	814.623	237.84
19.5981	23.5119	803.402	234.502
19.9422	23.7608	794.851	229.991
19.1725	23.2622	805.771	238.959
19.1566	23.0894	807.206	241.246
19.175	23.2999	816.413	235.896
19.6228	23.5351	807.654	231.283
18.9505	22.806	814.341	240.084
19.9414	23.7748	807.93	230.662
18.9869	22.9095	802.125	249.109
19.1366	23.0542	790.381	241.418
19.7989	23.6244	795.499	233.597
19.495	23.2958	805.158	234.849
19.3129	23.0205	808.705	233.811
19.5423	23.3302	821.579	234.53
19.3923	23.3564	807.866	228.537
19.0046	22.8005	815.051	246.47
19.6938	23.5739	822.235	232.351
19.7886	23.3298	829.42	233.328
19.4007	23.2447	820.216	238.32
19.1843	23.2386	793.623	228.866
19.2363	22.9726	804.964	241.796
19.3841	23.1309	816.377	233.938
19.4484	23.1694	807.186	236.441
19.6847	23.4426	816.413	228.951
19.6632	23.3033	805.587	231.964
19.6507	23.3489	806.397	236.775
19.2213	23.1125	806.395	250.543
19.3985	23.3059	804.244	245.383
19.778	23.532	808.507	230.631
19.6668	23.2683	801.537	235.823
19.5185	23.1734	814.349	235.206
19.4607	23.1347	809.734	231.094
19.7394	23.3878	800.07	228.579
19.2779	23.1806	784.026	238.018
19.4611	23.3042	800.183	237.895
19.5397	23.3051	802.883	232.586
19.5611	23.4831	803.942	228.042
19.8176	23.4387	808.085	232.238
19.794	23.5171	792.292	229.518
19.5078	23.4354	794.836	232.582
20.0972	23.6497	801.737	229.009
19.9781	23.468	792.282	234.964
19.6299	23.2622	782.826	238.567
19.7452	23.6088	795.546	236.007
19.1168	22.9554	807.141	234.089
19.8556	23.6982	798.663	221.174
19.7096	23.5365	796.343	232.334
19.5635	23.3747	791.982	233.952
18.8541	22.6857	797.206	229.734
19.5956	23.2793	800.735	240.534
19.8528	23.6462	812.723	236.307
18.7916	22.8699	801.541	234.195
18.7917	22.5241	795.424	243.342
18.9455	22.7743	808.007	234.656
19.3882	23.1598	807.155	236.982
19.5116	23.4117	805.234	237.612
19.3511	23.0321	818.377	231.668
19.3321	23.2162	820.699	240.888
19.7429	23.6451	793.66	229.257
19.8975	23.6021	800.542	240.313
19.3931	23.0993	808.328	238.988
19.6136	23.4125	811.167	239.247
19.6381	23.6141	805.908	232.234
19.7191	23.6482	823.808	236.185
19.5063	23.3951	829.53	243.064
19.6845	23.5041	816.59	234.513
19.6268	23.5581	810.554	238.099
19.7192	23.4854	806.367	233.939
19.891	23.7199	814.123	235.48
19.8991	23.7412	822.57	234.936
19.8141	23.6057	821.172	238.904
19.8367	23.4703	818.342	238.885
19.4557	23.264	828.147	242.031
19.8028	23.4521	815.875	240.753
20.148	23.6776	815.234	232.46
19.9447	23.5111	814.054	235.192
19.8147	23.3447	813.992	238.109
19.5832	23.4691	816.827	241.723
19.4061	23.2264	819.332	243.892
19.5487	23.4384	815.104	241.151
19.7536	23.5887	803.556	244.189
19.721	23.4979	822.277	245.707
19.813	23.4859	835.226	241.644
19.4642	23.4389	818.626	233.385
19.3917	23.2973	803.228	237.38
19.5645	23.4422	795.76	241.278
19.7483	23.5457	808.46	240.223
19.9394	23.8603	809.114	239.162
19.6966	23.8832	813.141	248.401
19.4503	23.5491	813.112	242.971
19.6525	23.6247	814.469	240.289
19.2335	23.4408	815.837	244.644
19.6085	23.4439	809.5	242.693
19.8617	23.4855	795.458	244.183
19.7183	23.4355	800.897	246.875
19.7771	23.7508	803.882	245.001
19.5869	23.6075	813.482	247.666
19.5217	23.4795	808.98	248.473
19.354	23.3597	808.356	241.321
19.4192	23.479	807.867	243.082
19.8664	23.7571	806.207	237.705
19.5914	23.519	804.488	243.096
19.632	23.5985	802.769	245.92
19.6709	23.3372	801.05	244.533
18.4575	22.5895	817.761	237.185
19.4973	23.0475	798.132	233.136
19.6223	23.2201	796.313	225.605
17.9823	22.0184	808.356	238.896
18.5772	22.6143	816.476	231.558
19.1935	23.145	812.345	234.885
18.4654	22.372	796.091	239.174
18.6062	22.4616	779.73	238.111
18.3271	22.3209	785.833	240.807
18.9863	22.9459	772.135	233.627
18.9958	22.9494	800.645	232.152
19.5027	23.1367	804.095	233.537
19.4777	23.4153	787.887	232.57
19.8743	23.5658	782.17	233.039
19.4945	23.5477	780.731	233.673
19.2919	23.4557	779.292	238.619
19.6105	23.6278	777.853	228.011
19.914	23.7347	776.415	233
19.3571	23.5207	789.845	224.016
19.3379	23.5556	791.777	230.424
19.5265	23.5322	779.253	228.335
19.2107	23.5219	783.783	231.249
19.5742	23.5815	790.609	229.464
19.7323	23.7577	788.14	233.906
19.7558	23.8379	787.718	232.537
19.7709	23.829	784.819	233.387
19.7038	23.82	781.857	234.334
19.6087	23.811	776.555	235.84
19.6504	23.8001	780.179	236.659
19.642	23.7749	771.775	238.611
19.4535	23.6673	779.183	241.541
19.6893	23.4803	779.813	240.431
19.5877	23.3553	781.367	243.113
19.3747	23.2219	787.246	245.745
19.5759	23.5458	789.333	238.714
19.9228	23.7608	782.802	235.233
19.2913	23.2928	783.914	228.638
19.9236	23.7608	793.952	231.086
19.9422	23.7608	802.288	229.959
19.9601	23.7864	784.782	232.827
19.978	23.8184	788.745	236.044
19.9958	23.8344	790.18	231.608
19.8656	23.7783	779.122	228.148
19.5874	23.65	773.132	233.024
19.3092	23.5217	775.595	236.31
19.0309	23.3934	774.524	239.596
19.8099	23.6341	773.562	236.621
19.624	23.3962	777.59	242.614
19.7388	23.5715	779.226	234.577
19.5086	23.3561	781.888	236.343
19.5263	23.4046	784.607	240.152
18.968	23.3667	785.604	242.66
19.3706	23.4362	786.054	243.821
19.7188	23.7344	789.806	239.793
19.3547	23.5587	777.35	241.401
19.4129	23.4322	789.373	242.264
19.9172	23.577	787.258	238.033
19.7326	23.3815	787.454	237.508
18.8911	22.73	785.243	239.384
19.9733	23.7331	792.73	237.624
19.3812	23.3767	781.523	243.058
19.4449	23.2248	782.531	241.616
20.0283	23.6856	790.984	230.051
19.5354	23.4479	794.369	242.278
19.4013	23.4037	789.545	247.299
19.8513	23.509	795.588	239.708
19.4691	23.5915	771.513	241.425
19.5584	23.6765	773.824	243.378
19.6438	23.6107	788.291	240.889
19.826	23.5063	782.872	237.53
19.6317	23.3763	775.106	240.005
19.6838	23.5222	773.747	242.416
19.4627	23.6013	784.875	239.768
19.554	23.5921	801.563	241.926
19.7706	23.5913	789.109	241.299
18.9569	23.3963	791.974	248.922
19.2704	23.3596	790.923	253.232
19.8835	23.5857	786.429	244.91
19.6146	23.5727	774.08	247.321
19.0861	23.4402	775.978	250.012
19.6439	23.6266	789.19	243.161
19.3756	23.2786	782.445	249.33
19.2805	23.497	782.66	248.56
20.0632	23.7807	780.991	243.839
19.4941	23.394	783.959	247.859
19.9137	23.7608	775.04	242.477
19.9312	23.7608	771.169	246.933
19.9225	23.7587	774.372	247.449
19.6665	23.4491	775.74	249.739
19.7056	23.7053	776.717	248.36
19.9299	23.7608	786.643	244.598
19.9435	23.7608	780.406	245.365
19.9571	23.7354	776.874	246.492
19.9708	23.7199	781.347	249.02
19.9844	23.8139	784.247	251.342
19.998	23.7824	773.548	251.712
19.6818	23.4042	791.83	258.825
19.8469	23.6713	777.7	241.33
19.6518	23.5106	772.209	246.901
19.6618	23.3499	778.869	251.143
19.7896	23.5082	799.946	251.847
19.6801	23.3937	796.108	253.776
19.5378	23.4676	796.108	257.316
19.0185	23.3545	796.108	260.49
19.5086	23.4183	796.108	250.782
18.5324	22.9778	807.777	257.78
18.9502	22.7475	802.501	236.418
19.8936	23.7611	802.516	243.71
19.6636	23.6538	793.944	243.997
18.8997	23.44	801.887	253.645
18.8267	23.2095	806.802	259.867
19.7632	23.5607	805.896	245.367
19.7758	23.4982	804.579	247.746
19.2484	23.2191	802.914	245.489
19.7135	23.5589	804.084	245.796
19.742	23.4523	784.85	249.556
19.2884	23.1448	779.175	258.485
19.1096	22.9754	838.027	259.074
19.2134	22.9731	823.762	248.286
19.4298	23.2551	838.423	244.18
19.3703	23.1216	832.125	238.778
19.7005	23.4043	843.202	240.898
18.8638	23.174	851.004	248.401
19.6842	23.4266	820.757	240.256
19.7244	23.7181	796.748	242.501
19.9954	23.8282	782.518	240.927
19.7509	23.4986	786.085	247.306
19.7477	23.5156	797.545	246.302
19.8179	23.6886	799.752	247.012
19.8852	23.632	796.188	246.197
20.0967	23.8532	774.361	245.081
20.0626	23.8188	777.477	245.811
19.5267	23.6472	795.232	249.309
19.0064	23.4649	775.273	254.465
19.678	23.4686	776.074	264.555
19.8135	23.7344	779.354	257.787
19.7197	23.7426	793.295	264.655
19.9383	23.7003	780.729	261.92
19.8103	23.6791	782.348	262.53
19.6484	23.6791	781.514	258.98
19.7208	23.6489	781.689	269.448
19.9279	23.6748	783.64	267.473
19.846	23.6604	790.928	273.464
19.9256	23.6457	788.124	274.381
19.7552	23.4891	780.471	277.243
19.6325	23.2165	783.036	281.325
19.95	23.4816	790.666	262.147
19.5761	23.2658	790.806	267.359
19.4601	23.3434	787.884	276.857
19.5216	23.4416	786.614	274.136
19.0389	23.4327	783.312	279.129
19.5044	23.3924	774.148	265.545
19.7521	23.7199	786.565	267.231
19.4068	23.7114	781.788	276.361
19.2267	23.4705	784.374	283.34
19.8617	23.6553	791.063	280.408
19.4643	23.6383	788.181	279.326
19.1135	23.3224	777.185	283.22
19.5234	23.6382	767.67	270.974
19.4412	23.5872	786.011	279.032
19.3089	23.3565	785.949	281.895
19.4327	23.1723	794.538	279.885
19.406	23.5473	780.569	286.086
18.7477	22.6963	777.421	290.002
19.4843	23.3972	783.262	292.744
19.5748	23.2638	771.817	313.954
19.7264	23.6902	783.722	301.712
19.9018	23.69	783.195	298.14
19.8415	23.5226	777.955	299.985
19.4169	23.2819	775.502	301.926
19.9528	23.5985	771.12	300.769
19.9768	23.6791	779.212	304.882
19.9554	23.6791	780.881	307.148
19.9339	23.6791	783.596	309.878
19.6883	23.3801	784.606	268.166
19.7687	23.4828	784.14	244.695
19.9748	23.7121	791.806	244.408
19.9834	23.739	804.279	244.567
19.9919	23.7659	779.414	243.929
20.0005	23.7853	777.561	245.358
19.6189	23.4535	779.778	254.725
19.1867	23.238	779.778	261.921
19.5276	23.4468	779.778	261.605
19.4223	23.4087	779.778	270.996
19.4505	23.443	778.759	275.12
19.612	23.4391	776.718	290.192
19.5478	23.3132	780.418	278.47
19.5127	23.2383	790.199	282.491
19.2004	23.2853	786.923	292.877
19.3906	23.3336	781.027	288.466
19.214	23.2542	790.326	294.416
19.5872	23.3384	799.624	299.225
19.4156	23.0751	785.709	310.963
19.592	22.9819	788.849	319.087
19.5446	23.3735	790.823	311.469
19.1607	23.4958	776.194	323.369
19.2756	23.618	782.681	337.186
19.5406	23.4221	783.18	338.158
19.4268	23.5845	781.819	346.909
19.6367	23.4067	780.458	349.826
19.4076	23.2176	779.097	350.513
18.7489	22.8123	777.737	339.247
19.3531	23.4119	776.376	353.803
19.759	23.5307	791.248	356.211
19.3926	23.1983	785.979	364.168
19.2725	23.2766	781.549	366.384
19.3465	23.5391	782.344	362.905
19.4388	23.2699	800.186	373.822
19.7464	23.6015	788.922	374.286
19.6545	23.5176	777.222	375.597
19.4439	23.3579	784.439	372.35
19.2334	23.1982	786.124	377.82
19.2274	23.2188	769.733	381.682
19.3334	23.5813	773.363	382.096
19.5296	23.5649	780.598	389.919
19.3441	23.2959	783.52	395.039
19.5377	23.2402	782.84	400.344
19.5112	23.3602	782.159	427.155
20.0109	23.8147	781.479	408.313
20.0778	24.0298	780.799	429.101
20.2473	24.4555	780.118	424.058
20.7337	24.4685	781.139	444.835
20.6795	24.2025	783.86	461.981
20.3307	23.9931	786.582	476.038
20.7683	24.5796	789.304	447.751
20.6373	24.2698	792.026	452.195
20.5072	24.3035	794.747	460.428
20.536	24.0928	779.179	460.422
20.1586	23.9426	781.362	482.572
20.2725	24.1221	770.229	474.113
20.321	24.301	765.054	464.395
20.802	24.4082	805.958	448.386
20.9691	24.4665	830.734	444.107
20.9113	24.3798	824.753	448.194
20.7648	24.1481	828.032	449.889
20.7938	24.2366	838.264	464.013
20.8823	24.4566	841.106	464.894
20.7701	24.4069	850.459	479.826
20.672	24.3572	820.297	490.808
20.7207	24.4328	745.993	482.577
20.8461	24.6337	729.609	490.015
20.8938	24.821	752.409	501.905
20.8572	24.8526	754.396	507.707
20.9585	24.8405	756.384	510.603
20.9215	24.8283	758.371	513.53
21.0801	24.8222	743.034	514.897
21.0171	24.8575	752.969	525.518
21.282	25.0937	755.101	532.597
