# Supplementary material for: An integrated method for the leakage fault mode diagnosis and life prediction of the reactor coolant pump
Source: PLoS One. 2024 Jun 28;19(6):e0304652. doi: 10.1371/journal.pone.0304652 (PMC11213310; doi:10.1371/journal.pone.0304652)
Supplement: S6 File — (XLSX) [file pone.0304652.s006.xlsx]

## Sheet: Sheet1
Tin（℃）	Tout（℃）	Qin（l/h)	Qout(l/h)
19.5567	22.2337	843.361	238.79
19.92	22.8991	826.507	233.929
20.0596	22.6722	837.785	238.588
19.6582	22.698	828.717	243.481
19.8544	22.7439	819.765	240.225
19.7278	22.4752	833.463	244.374
19.486	22.1832	829.09	243.039
20.183	22.975	821.303	233.99
19.9109	22.6449	833.937	244.587
19.8737	22.7239	840.353	240.439
19.8887	22.6198	832.589	241.087
19.9237	22.7618	821.79	243.418
20.0797	22.7133	825.584	248.088
20.3314	23.0259	833.234	234.342
20.2499	22.9765	827.297	238.585
20.1134	22.8493	833.273	241.243
19.8844	22.7394	838.295	244.628
19.8492	22.6275	827.851	250.393
19.8745	22.5533	837.332	246.809
19.8326	22.6852	829.862	246.939
20.0608	22.578	818.922	240.223
19.8239	22.6292	798.88	240.392
20.0791	22.6471	810.158	245.686
19.699	22.5542	835.9	245.905
19.7018	22.6616	880.112	245.722
18.7272	21.4208	1092.06	226.052
19.9664	22.4997	876.616	233.94
19.892	22.5945	884.313	236.229
20.0196	22.6644	879.212	235.749
20.0774	22.6326	873.414	237.109
20.0143	22.4993	858.053	235.896
19.8612	22.366	870.059	234.137
19.6799	22.2263	883.541	235.848
19.8761	22.3703	869.688	245.808
20.0308	22.6993	885.551	237.619
19.5949	22.1673	873.947	250.746
19.4641	22.0327	860.494	237.453
19.9144	22.5174	884.473	235.186
19.8915	22.2938	877.927	234.791
19.7403	22.4297	887.25	241.449
19.8245	22.4795	886.732	238.987
20.0137	22.5113	877.624	243.119
19.0229	21.6538	875.766	235.08
20.2886	22.5887	874.678	227.983
20.016	22.3609	893.324	231.685
19.8402	22.4537	879.533	234.342
19.9792	22.4361	883.449	236.616
19.853	22.4776	889.61	237.593
19.1127	21.7593	871.885	246.805
20.0256	22.6362	878.098	236.339
20.2878	22.4218	877.946	237.322
20.0789	22.4876	843.927	242.5
19.8658	22.681	847.6	247.548
19.8898	22.7432	826.243	243.754
19.8005	22.8558	828.799	242.135
19.7338	22.6625	837.688	245.617
20.2305	22.9199	837.42	233.489
20.1463	22.8797	826.262	242.262
20.415	23.0541	836.385	239.678
19.2876	22.1177	848.855	247.671
20.0541	22.6478	844.114	236.392
19.7578	22.4537	825.245	237.199
19.8901	22.4558	852.552	241.206
19.61	22.3307	832.178	241.403
20.1027	22.8439	829.441	237.795
19.7364	22.4112	834.349	253.275
19.5632	22.5377	838.288	243.31
19.7582	22.6055	836.41	238.866
19.8939	22.6533	826.599	243.964
19.8563	22.6908	831.13	246.141
19.5254	22.4835	835.62	243.769
19.302	22.0108	849.303	246.47
19.5232	22.4351	815.167	241.267
20.2612	23.0728	802.943	238.618
20.2917	22.8382	792.563	238.748
19.7175	22.849	825.524	245.629
19.5907	22.7543	805.964	241.211
19.132	21.9359	820.41	247.915
19.5555	22.3502	822.47	240.087
19.995	22.9331	810.587	239.56
19.9551	22.7011	794.496	243.197
19.8687	22.8511	791.785	240.836
20.1441	22.9664	822.663	238.764
19.2789	22.1113	813.672	258.875
19.8126	22.5951	810.53	242.643
20.0963	22.9465	820.327	237.607
19.7353	22.8799	819.626	247.025
19.3361	22.7705	862.86	243.708
19.7328	22.3874	847.324	248.833
19.785	22.4295	845.392	242.778
19.9357	22.5701	855.45	243.479
19.9801	22.4899	864.742	239.425
20.0808	22.6261	855.113	237.832
19.838	22.4014	860	241.135
19.8348	22.5329	855.809	241.975
19.9228	22.7137	852.945	242.268
19.6894	22.4916	868.636	242.392
20.1452	22.7464	854.163	238.545
19.9079	22.4932	827.04	239.931
19.8829	22.7378	852.466	241.205
20.2562	22.821	854.132	237.611
19.502	22.3174	862.189	243.462
19.3177	21.9432	843.726	240.178
19.8135	22.569	845.849	240.72
19.8521	22.3925	848.4	244.13
19.5766	22.4054	859.917	238.879
19.7556	22.4548	862.527	236.16
19.2885	21.8697	858.02	241.149
19.1205	21.7972	865.573	239.062
19.8204	22.3471	838.766	242.31
20.0043	22.4495	824.642	241.233
19.6058	22.3333	859.541	244.903
19.7671	22.3682	871.26	243.902
19.8314	22.4536	848.094	238.637
19.6583	22.375	839.136	241.862
19.949	22.466	843.956	240.476
19.5193	22.5358	832.574	248.399
19.535	22.5239	849.561	242.718
19.8828	22.5471	860.465	243.519
19.8386	22.5412	844.6	238.676
19.6453	22.4586	855.813	242.124
19.7941	22.4431	860.648	241.314
19.7606	22.4849	858.388	246.45
19.8108	22.6338	836.516	246.698
20.1302	22.8396	838.255	241.533
19.3363	22.1989	847.135	242.175
19.2513	21.8447	856.85	239.487
19.8975	22.5267	850.512	238.322
20.1701	22.6256	858.588	234.578
19.7688	22.4158	849.182	240.017
20.2479	22.7473	852.963	235.147
19.9981	22.5155	847.592	244.138
19.4271	22.1821	848.626	238.504
19.9392	22.5596	854.131	242.719
19.9956	22.3601	866.057	244.947
19.7149	22.5086	860.666	240.734
19.8939	22.531	864.341	241.294
19.7399	22.5024	857.563	238.556
18.6515	21.2848	858.943	238.247
19.9412	22.6703	845.077	234.665
19.7691	22.461	829.139	237.692
19.6201	22.4813	857.168	244.507
19.7088	22.6419	816.585	243.714
19.507	22.6908	761.94	243.258
19.0753	22.2568	761.051	248.633
19.7535	22.8032	759.425	241.713
19.9577	22.9087	750.66	242.599
19.5865	22.7293	752.657	249.44
19.5834	22.7475	765.804	243.259
18.7684	21.9837	758.76	252.379
19.4908	22.2941	762.748	244.124
19.7213	22.7825	765.28	241.51
19.9077	22.607	744.723	244.117
19.3187	22.0021	760.242	253.17
19.4861	22.646	775.261	243.81
19.3221	22.3899	765.387	245.524
18.7991	21.9401	767.781	239.897
19.8066	22.9694	760.277	241.09
19.9153	22.8965	759.912	243.144
19.8199	22.8163	755.652	235.761
19.6317	22.3945	767.689	245.556
19.4296	22.4869	747.79	248.514
19.1582	22.5334	757.554	248.13
18.8852	21.7608	762.486	241.259
19.7837	22.8867	759.244	243.282
19.7929	22.7144	769.812	245.288
19.839	22.7336	766.898	247.875
19.7006	22.7437	766.971	247.653
18.9151	22.0252	772.848	254.6
19.2452	22.165	765.632	233.659
19.5179	22.6959	777.256	241.352
19.8292	22.6881	756.021	235.822
19.8598	22.6509	754.765	242.412
19.4016	22.553	752.139	250.203
19.2809	22.4422	759.484	240.919
18.9868	22.3607	772.448	238.874
19.4864	22.5584	758.95	243.03
19.8627	22.7429	748.479	240.242
19.5132	22.6299	751.328	244.415
19.4118	22.6919	746.737	242.846
19.6916	22.8333	745.222	243.897
19.8255	22.8326	744.334	245.099
19.8682	22.948	756.258	248.203
19.869	22.9403	762.699	244.05
19.9087	22.773	760.17	247.51
19.8152	22.7572	755.567	247.625
19.7812	22.848	751.979	247.805
19.5925	22.9466	728.574	249.228
20.1002	22.9894	740.994	249.363
19.8674	22.8671	758.868	248.14
19.8245	22.7447	771.558	247.102
19.5843	22.5603	768.435	249.04
19.5281	22.4641	737.844	234.616
19.8824	22.7474	748.591	237.47
19.7851	22.6214	735.009	238.157
19.7614	22.4954	737.172	244.46
19.4708	22.4825	741.382	247.026
20.0407	23.088	739.62	235.87
19.7395	23.017	741.401	241.275
19.5065	22.6771	732.767	243.294
19.7706	23.0506	737.473	242.866
19.7043	22.8174	714.356	242.185
19.4813	22.7967	714.115	250.652
19.7957	23.2157	721.341	240.315
19.1471	22.4154	741.754	249.646
19.1615	22.3328	748.628	242.126
19.7176	23.018	729.858	243.921
19.6048	22.8142	738.461	244.951
19.5565	22.7561	719.415	249.097
19.991	23.0431	721.76	242.704
19.1367	22.7664	722.854	248.852
19.6607	22.8478	715.262	243.192
19.6361	22.8297	720.83	240.233
19.4398	22.5098	729.977	245.509
19.5981	22.8095	731.908	243.478
19.9422	23.0941	737.096	242.257
19.1725	22.5792	735.849	247.569
19.1566	22.4459	729.388	246.56
19.175	22.6846	735.192	244.02
19.6228	22.7817	734.344	244.714
18.9505	22.14	725.167	247.905
19.9414	23.0908	722.884	239.627
18.9869	22.2211	750.897	257.624
19.1366	22.4027	747.422	249.773
19.7989	22.9155	735.26	243.851
19.495	22.6034	735.773	246.818
19.3129	22.4338	721.268	238.677
19.5423	22.6312	736.371	242.574
19.3923	22.7396	737.06	243.049
19.0046	22.1728	734.818	255.151
19.6938	22.9629	755.521	241.103
19.7886	22.7148	729.383	247.541
19.4007	22.6136	721.74	245.78
19.1843	22.5893	744.107	243.924
19.2363	22.2871	743.534	251.006
19.3841	22.4752	724.291	246.488
19.4484	22.4867	732.636	244.197
19.6847	22.745	744.194	243.979
19.6632	22.6107	745.898	243.251
19.6507	22.6634	737.477	247.935
19.2213	22.4151	749.865	261.882
19.3985	22.6345	728.092	255.439
19.778	22.8686	721.645	242.533
19.6668	22.7107	749.629	248.184
19.5185	22.61	728.827	241.606
19.4607	22.6643	745.551	240.972
19.7394	22.7166	735.888	238.867
19.2779	22.485	733.274	246.827
19.4611	22.6	743.873	248.427
19.5397	22.6437	732.789	241.347
19.5611	22.78	725.723	243.316
19.8176	22.7489	736.707	242.576
19.794	22.8301	737.821	240.962
19.5078	22.7609	739.238	247.8
20.0972	22.9461	745.455	244.318
19.9781	22.7681	736.953	247.869
19.6299	22.6132	747.153	250.064
19.7452	22.8998	741.789	243.786
19.1168	22.2768	755.747	241.885
19.8556	23.0522	738.347	237.272
19.7096	22.8869	744.688	243.879
19.5635	22.7216	748.428	241.349
18.8541	21.9812	750.799	239.304
19.5956	22.6434	749.602	250.076
19.8528	22.9663	742.506	245.166
18.7916	22.2241	748.676	244.61
18.7917	21.8589	747.454	249.307
18.9455	22.0107	751.308	242.415
19.3882	22.3179	755.064	245.551
19.5116	22.5669	758.48	246.673
19.3511	22.3364	740.503	243.182
19.3321	22.5041	748.514	252.733
19.7429	22.9449	743.282	245.249
19.8975	22.9098	724.393	250.241
19.3931	22.4066	741.707	247.199
19.6136	22.7296	746.769	248.223
19.6381	22.9658	739.002	246.2
19.7191	22.989	724.16	245.754
19.5063	22.4956	759.434	252.493
19.6845	22.4541	785.616	244.576
19.6268	22.3955	787.234	245.482
19.7192	22.3739	776.792	247.074
19.891	22.8517	781.707	243.315
19.8991	22.8828	785.626	243.773
19.8141	22.7471	775.717	246.209
19.8367	22.6114	773.339	246.985
19.4557	22.4014	774.173	254.178
19.8028	22.5929	786.437	249.047
20.148	22.8607	777.811	240.831
19.9447	22.6936	789.131	242.087
19.8147	22.5265	764.668	251.791
19.5832	22.6534	773.841	249.834
19.4061	22.3908	780.644	251.618
19.5487	22.5774	787.281	249.879
19.7536	22.7153	773.152	250.57
19.721	22.6385	779.532	252.023
19.813	22.6328	769.324	249.236
19.4642	22.5766	785.19	257.946
19.3917	22.4481	781.699	250.927
19.5645	22.5881	787.993	252.754
19.7483	22.6889	785.927	251.578
19.9394	23.0078	785.068	247.137
19.6966	23.0259	769.903	252.271
19.4503	22.7183	784.494	254.567
19.6525	22.7976	770.111	249.709
19.2335	22.6131	776.013	253.688
19.6085	22.5779	772.451	252.388
19.8617	22.6306	779.406	256.292
19.7183	22.5739	774.285	255.459
19.7771	22.7284	749.622	252.743
19.5869	22.4983	751.955	259.113
19.5217	22.5953	756.939	255.537
19.354	22.4315	764.944	251.672
19.4192	22.4877	763.058	250.011
19.8664	22.8628	753.361	246.256
19.5914	22.6137	752.004	249.843
19.632	22.701	767.441	253.499
19.6709	22.4934	771.604	250.18
18.4575	21.5784	814.986	240.752
19.4973	22.3748	733.324	246.926
19.6223	22.5569	729.695	232.033
17.9823	21.3309	746.035	244.793
18.5772	21.9625	725.267	238
19.1935	22.4032	716.836	241.343
18.4654	21.852	721.368	246.064
18.6062	21.9095	718.402	246.371
18.3271	21.5905	720.625	250.074
18.9863	21.9165	779.104	234.665
18.9958	21.9856	768	235.452
19.5027	22.1771	768.46	237.7
19.4777	22.4426	761.459	239.349
19.8743	22.5895	762.68	240.137
19.4945	22.5702	752.482	244.066
19.2919	22.4038	736.385	242.37
19.6105	22.6035	747.022	241.051
19.914	22.7727	741.889	238.864
19.3571	22.5818	752.512	233.647
19.3379	22.6179	744.371	237.813
19.5265	22.5961	734.67	237.439
19.2107	22.5865	733.219	245.552
19.5742	22.6429	745.503	241.414
19.7323	22.8197	741.638	245.419
19.7558	22.9034	756.174	242.807
19.7709	22.9034	744.932	243.255
19.7038	22.9034	754.413	243.512
19.6087	22.9034	738.64	243.209
19.6504	22.9006	753.973	244.088
19.642	22.8767	770.591	247.148
19.4535	22.7686	749.877	247.667
19.6893	22.5806	751.006	248.55
19.5877	22.4604	737.111	249.717
19.3747	22.4134	755.251	251.429
19.5759	22.6684	744.373	243.161
19.9228	22.8877	754.065	240.649
19.2913	22.3881	749.946	238.512
19.9236	22.8944	736.418	236.95
19.9422	22.8854	741.215	239.349
19.9601	22.8764	748.127	235.166
19.978	22.8675	754.045	238.65
19.9958	22.8821	752.916	235.94
19.8656	22.8391	742.793	235.065
19.5874	22.7104	753.256	233.518
19.3092	22.5817	750.864	235.451
19.0309	22.453	738.38	244.099
19.8099	22.7006	746.036	243.33
19.624	22.4699	753.252	248.576
19.7388	22.6727	751.239	241.616
19.5086	22.4564	750.786	246.387
19.5263	22.5093	751.12	246.673
18.968	22.4651	738.3	248.716
19.3706	22.5496	750.964	249.346
19.7188	22.8641	745.064	240.362
19.3547	22.6993	748.065	242.098
19.4129	22.5674	740.871	245.103
19.9172	22.7173	719.362	243.629
19.7326	22.5217	729.238	247.625
18.8911	21.8543	748.987	246.071
19.9733	22.8781	750.208	244.459
19.3812	22.5163	748.281	249.928
19.4449	22.3723	741.775	246.159
20.0283	22.6996	751.847	237.264
19.5354	22.6962	736.533	246.382
19.4013	22.5664	756.867	248.646
19.8513	22.6503	751.421	244.379
19.4691	22.6966	736.447	251.107
19.5584	22.6989	736.828	248.974
19.6438	22.6916	745.084	245.04
19.826	22.6885	748.579	243.238
19.6317	22.5593	740.667	244.1
19.6838	22.6784	740.606	247.262
19.4627	22.7011	742.295	244.618
19.554	22.704	752.475	249.343
19.7706	22.6862	738.665	250.567
18.9569	22.4939	734.695	256.493
19.2704	22.505	756.604	256.564
19.8835	22.7689	754.064	250.771
19.6146	22.6777	737.832	253.625
19.0861	22.535	736.576	257.511
19.6439	22.7224	737.143	251.402
19.3756	22.3651	742.553	252.735
19.2805	22.6423	739.452	250.61
20.0632	22.9034	746.288	249.816
19.4941	22.5345	750.172	252.628
19.9137	22.9034	737.706	249.458
19.9312	22.9034	739.479	253.622
19.9225	22.8994	736.805	253.653
19.6665	22.5839	749.579	257.617
19.7056	22.8171	746.459	259.954
19.9299	22.8307	753.05	254.309
19.9435	22.8487	748.516	256.724
19.9571	22.8666	746.229	257.422
19.9708	22.8846	739.315	257.466
19.9844	22.9007	737.754	258.426
19.998	22.9034	748.655	260.517
19.6818	22.5362	743.216	259.758
19.8469	22.7941	746.289	251.346
19.6518	22.596	749.8	255.781
19.6618	22.5296	745.699	261.347
19.7896	22.3156	820.91	260.371
19.6801	22.0362	815.324	259.172
19.5378	22.3693	797.982	261.631
19.0185	22.3684	800.859	266.624
19.5086	22.3468	827.273	258.248
18.5324	21.6806	819.689	262.616
18.9502	21.5503	836.4	241.011
19.8936	22.5933	813.353	248.04
19.6636	22.4693	816.271	245.964
18.8997	22.2544	799.94	250.245
18.8267	22.0293	818.668	256.658
19.7632	22.3874	812.341	252.403
19.7758	22.3096	810.537	253.945
19.2484	22.0768	813.038	249.039
19.7135	22.3798	816.042	251.541
19.742	22.2656	814.601	253.835
19.2884	21.9496	820.093	261.838
19.1096	21.7304	876.602	257.447
19.2134	21.6223	889.244	246.406
19.4298	21.5828	899.827	244.521
19.3703	21.7147	899.761	236.915
19.7005	22.0125	886.43	245.124
18.8638	21.7804	902.055	250.53
19.6842	22.0784	899.897	238.434
19.7244	22.5084	890.999	243.125
19.9954	22.7593	839.04	242.466
19.7509	22.5431	752.502	258.573
19.7477	22.6077	742.421	261.746
19.8179	22.7164	750.217	253.614
19.8852	22.7524	757.119	254.572
20.0967	22.9271	763.966	257.633
20.0626	22.9113	755.11	258.708
19.5267	22.7478	749.481	255.637
19.0064	22.5699	735.965	258.419
19.678	22.5586	748.639	257.234
19.8135	22.8516	748.464	262.9
19.7197	22.844	742.071	270.503
19.9383	22.802	747.995	270.994
19.8103	22.7809	745.452	268.565
19.6484	22.7809	750.276	265.788
19.7208	22.7366	748.236	276.179
19.9279	22.7401	745.594	275.228
19.846	22.7401	756.389	279.875
19.9256	22.7401	744.684	283.608
19.7552	22.5898	747.542	283.707
19.6325	22.323	748.833	283.508
19.95	22.58	748.572	270.819
19.5761	22.367	747.88	276.221
19.4601	22.4151	756.48	278.706
19.5216	22.5427	756.07	278.937
19.0389	22.4484	751.256	282.107
19.5044	22.3965	756.912	271.095
19.7521	22.5444	755.109	271.158
19.4068	22.3588	753.55	280.934
19.2267	22.3142	757.141	288.055
19.8617	22.6923	764.887	283.664
19.4643	22.468	758.865	283.526
19.1135	22.213	750.112	285.938
19.5234	22.5669	735.899	271.807
19.4412	22.3058	745.374	277.767
19.3089	22.384	759.248	284.883
19.4327	22.1461	770.12	277.186
19.406	22.4845	771.678	282.625
18.7477	21.6203	765.917	284.599
19.4843	22.3959	736.693	284.835
19.5748	22.2597	749.173	308.752
19.7264	22.7191	751.993	300.326
19.9018	22.7604	749.154	296.8
19.8415	22.6232	752.202	298.912
19.4169	22.3606	747.583	292.508
19.9528	22.703	764.85	298.61
19.9768	22.7809	748.81	304.525
19.9554	22.7809	759.529	305.577
19.9339	22.7809	762.121	309.497
19.6883	22.4775	764.246	288.217
19.7687	22.5577	766.332	272.304
19.9748	22.7809	752.109	267.675
19.9834	22.7809	762.917	270.246
19.9919	22.7809	743.081	275.798
20.0005	22.7809	749.822	278.566
19.6189	22.5366	748.158	284.928
19.1867	22.3368	751.04	297.023
19.5276	22.5478	761.031	298.057
19.4223	22.5064	760.541	309.631
19.4505	22.5287	747.918	314.7
19.612	22.4923	751.559	332.137
19.5478	22.359	759.489	326.227
19.5127	22.299	750.947	329.281
19.2004	22.3461	759.202	331.554
19.3906	22.3961	753.185	337.056
19.214	22.3166	744.548	338.538
19.5872	22.3952	750.783	340.052
19.4156	22.1711	751.901	348.83
19.592	22.1771	752.365	354.415
19.5446	22.5068	751.221	349.747
19.1607	22.6165	751.472	356.567
19.2756	22.7261	752.016	370.438
19.5406	22.5394	748.115	366.46
19.4268	22.6772	748.109	374.6
19.6367	22.5022	753.502	375.706
19.4076	22.3164	769.415	370.16
18.7489	21.9765	759.665	366.407
19.3531	22.511	750.292	375.756
19.759	22.5906	749.512	379.274
19.3926	22.3274	743.351	386.399
19.2725	22.4183	744.266	384.987
19.3465	22.5828	734.938	388.275
19.4388	22.3146	753.019	386.618
19.7464	22.6865	754.605	392.309
19.6545	22.6192	751.11	395.882
19.4439	22.4589	757.944	396.139
19.2334	22.2987	758.565	402.724
19.2274	22.3278	749.858	401.305
19.3334	22.6829	737.169	403.759
19.5296	22.6666	753.709	412.2
19.3441	22.4003	749.238	414.518
19.5377	22.3432	761.285	422.91
19.5112	22.4659	758.07	448.251
20.0109	23.1675	743.745	433.502
20.0778	23.4375	751.152	455.326
20.2473	23.6229	738.989	440.895
20.7337	23.7674	733.168	459.659
20.6795	23.3988	732.942	480.679
20.3307	23.1115	726.677	498.82
20.7683	23.7017	722.108	465.217
20.6373	23.6756	731.75	469.705
20.5072	23.6059	754.303	481.123
20.536	23.3439	731.912	480.229
20.1586	23.215	726.318	505.094
20.2725	23.3899	741.463	494.705
20.321	23.5639	735.655	488.191
20.802	23.5585	787.441	480.662
20.9691	23.4212	861.808	484.584
20.9113	23.2355	844.876	482.452
20.7648	23.0014	849.249	485.554
20.7938	23.0894	859.529	491.314
20.8823	23.399	863.383	486.709
20.7701	23.4621	848.172	500.3
20.672	23.5251	796.373	501.717
20.7207	23.6572	734.563	488.359
20.8461	23.8584	721.728	493.348
20.8938	24.0432	725.871	506.973
20.8572	24.0455	715.827	509.955
20.9585	23.9969	716.86	512.38
20.9215	23.9484	709.618	511.61
21.0801	23.9241	709.754	513.622
21.0171	23.9817	709.529	523.698
21.282	24.3597	722.756	531.357
